# Supplementary material for: Identification and validation of a prognostic risk-scoring model based on sphingolipid metabolism-associated cluster in colon adenocarcinoma
Source: Front Endocrinol (Lausanne). 2022 Nov 28;13:1045167. doi: 10.3389/fendo.2022.1045167 (PMC9742378; doi:10.3389/fendo.2022.1045167)
Supplement: Supplementary file 1 [file Table_1.xlsx]

## Sheet: Table S1
The gene list of 1287 SLP-associated genes
ABCA2
CCN1
ENPP7
ORMDL1
ORMDL2
ORMDL3
PLA2G6
PRKAA1
PRKCD
SAMD8
SIRT3
SPHK1
SPHK2
ACER1
ACER2
ACER3
ARSA
ASAH1
ASAH2
B4GALT6
CERK
DEGS1
DEGS2
GAL3ST1
GALC
GBA
GLA
GLB1
KDSR
NEU1
NEU2
NEU3
NEU4
PLPP1
PLPP2
PLPP3
SGMS1
SGMS2
SGPL1
SGPP1
SGPP2
SMPD1
SMPD2
SMPD3
SMPD4
SPTLC1
SPTLC2
UGCG
UGT8
ALDH3A2
ALDH3B1
ALDH3B2
CERS1
CERS2
CERS3
CERS4
CERS5
CERS6
CERT1
CSNK1G2
FA2H
OSBP
PPM1L
PRKD1
PRKD2
PRKD3
SPNS2
SPTLC3
SPTSSA
SPTSSB
VAPA
VAPB
ARSB
ARSD
ARSF
ARSG
ARSH
ARSI
ARSJ
ARSK
ARSL
B3GALNT1
B4GALNT1
CPTP
CTSA
ESYT1
ESYT2
ESYT3
GBA2
GLB1L
GLTP
GM2A
HEXA
HEXB
PSAP
STS
SUMF1
SUMF2
A3GALT2
B3GALT1
B3GALT4
FUT1
SLC33A1
ST3GAL1
ST3GAL2
ST3GAL5
ST6GALNAC6
ST8SIA1
ST8SIA3
ST8SIA5
CDK2
CDK4
CDKN1A
E2F1
MAPK1
MTOR
PLCB1
PRKCA
PRKCB
RB1
RPP38
S1PR1
S1PR2
S1PR5
TERT
GDF1
PPP1CA
PPP2CA
SERINC1
SPNS3
SPNS1
LOC100131127
NPC1
APOE
ELOVL1
TECR
CAV1
ELOVL3
CDH23
FADS3
S1PR3
ABCA1
MFSD2B
TFPT
ELOVL7
ELOVL6
ARV1
PSAPL1
MCOLN1
CFTR
ATP10D
SCP2
B4GALT5
TNF
ELOVL2
CLN8
CASP3
NPC2
RTN4
PLEKHA8
HTR1A
SNCA
CTSD
ADPRH
ABCC1
PLEK
FADS1
RAB3IL1
CNTNAP4
FBN3
ZNF101
TM4SF5
APOC1P1
BCL2
MAPK14
CERKL
APOA1
TEX2
CETP
CYCS
ELOVL4
APOL1
ELOVL5
ABCB1
LPAR2
KCNH2
LIPA
SREBF1
SERINC5
SERINC4
DPP4
LDLR
MAPK8
SRC
ABCA7
M6PR
A4GALT
PLD2
FADS2
TENT4A
PIK3CG
CASP9
PLA2G2A
SKAP2
RAB7A
ALPP
SP1
CCR5
EGF
CXCR4
TRPC1
HACD1
LDLRAP1
LYN
IL2
PARP1
AHR
AGXT
ITGA9
DLG2
KCNH7
PKD2L1
AGPAT1
ALG14
CDK17
ILKAP
NTAN1
ABHD3
PNLIPRP2
EGFL8
SYT9
ZNF512
ZNF600
OR8I2
TMEM229B
SMPD5
PA2G4P2
EIF2S2P1
RAF1
PDPK1
SP3
GATA4
CYP1A1
APP
TRAF2
PRNP
RAB14
MAPK3
RPL36A-HNRNPH2
LAMP1
CYP17A1
HSD17B12
KCNN1
LPIN1
HFE
NGFR
JUN
NTRK1
PTPA
POMGNT2
SORT1
BCR
BECN1
EPHX2
VDAC1
VDAC2
INSR
DUSP19
CAV2
HACD3
HACD2
HACD4
CASP8
FLOT2
EGFR
ALOXE3
ALOX12B
SGK1
GALNS
ETFA
LMAN1
GNS
ERP44
CD4
TYR
CD44
NSMAF
SGK2
ESR1
LPAR3
STAT3
PLA2G4A
SIGMAR1
EZR
MLXIPL
PTEN
TLR4
HTT
S1PR4
ICAM1
NR5A1
ALOX5
INS
APCS
RAB11A
ELANE
PTGS2
POMC
ARF6
ZPR1
PCSK9
TGFB1
AIFM1
HMGCR
LIPC
GCKR
RAB30
RAB43
FAS
CDIPT
DNM2
CES1
ARF1
ABCG1
COPB1
RAB9A
TRPM3
PSEN1
SOD1
NOS3
SMAD3
CEL
HTR3A
APOA5
ALG1
CDH8
KLF12
RBFOX1
PDXDC1
PLEKHH1
PCDH20
PAQR9
TMEM258
PPT2-EGFL8
LINC00347
LOC100507389
EIF4A1P6
RPL8P3
NPM1P3
RPL21P108
RPS27P27
RPL28P4
AGK
MMP2
PIK3CA
COL1A1
KCNQ1
NGF
COL1A2
RHOA
KCNE2
PLP1
AGGF1
LRRC32
TH
FADD
HSPG2
MSX2
GFAP
ADCY10
XRCC5
PITPNB
PAG1
DNAH8
RAB8A
ACSL4
KRAS
HSP90AA1
RDX
MSN
TNFRSF1B
MPZ
KCNV2
NTF3
GSDMB
PLA2G10
MAPK10
RICTOR
PKMYT1
ACAT1
CLTC
GALNT2
PPIA
COPB2
FUT2
AP2M1
APOA2
FKBP4
RAB5A
TSPO
APOD
PPID
ST6GAL1
AP2S1
ARCN1
COPA
DAB2
AP2B1
APOA4
B3GALT5
GCNT1
PLIN3
APOL2
FUT9
RAB11FIP2
RAB4A
AP2A1
CLTA
CLTB
COPE
COPZ1
ST6GAL2
ST6GALNAC1
STARD3
STARD4
APOL3
APOL6
COPG1
LMAN2
RAB4B
ST6GALNAC2
STARD5
ABO
AP2A2
APOL4
COPG2
EHD3
PLEKHA3
RBSN
ST6GALNAC4
ST6GALNAC5
STARD3NL
ST6GALNAC3
COPZ2
APOL5
IGF1R
PDGFRB
ATP2A2
MMP14
MYC
MAOA
IGF2R
ECHS1
LNPEP
FURIN
MBP
DRD1
FAM20C
LASP1
VAMP2
BEX3
LCAT
BAX
MIR95
KDR
MPO
VDR
F2
ESRRB
MAG
MCL1
NCOA3
CNR2
IGFBP3
NCOA2
SLC2A4
CNP
TSPAN7
HCCS
FOXH1
AGFG1
TIMELESS
TSPAN32
HFE-AS1
NPC1L1
PPT1
LAPTM4B
AKT1
CD247
TFRC
ANXA5
SET
TAT
CIITA
CLIP1
ITIH4
TOLLIP
IL18R1
SREBF2
VAMP3
MPP2
LOC110806263
TSHR
TNFRSF1A
SERINC2
PHB2
FLOT1
SFTPB
ZPBP2
SYK
TFEB
TP53
FTH1
ESR2
HDAC9
CYB5R3
NOTCH4
TXK
C4A
C4B
CNGA1
CORIN
BEST1
GALR1
POLR2E
GRIN3B
MSH5
RRP7A
SV2B
ADAT1
SYNE2
AIF1
ATF6B
POLDIP3
ANKRD30A
CCL25
CNRIP1
ISM1
NIPAL1
PRRC2A
SERHL2
SLCO5A1
ARHGAP45
ATP5MGL
TNXA
SNHG32
MSH5-SAPCD1
CYP21A1P
RRP7BP
PPP1R26-AS1
C4A-AS1
LINC01723
LINC02236
LOC124903437
RNU6-838P
RPL5P34
STK19B
BEND3P1
ENSG00000248254
LOC124900352
NUTM2HP
RN7SKP80
RNU6-1162P
ENSG00000202182
ENSG00000252022
ENSG00000287694
RNU7-116P
ENSG00000258411
ENSG00000289268
HMGN2P14
HSALNG0034265
HSALNG0084564
HSALNG0135736
RF00017-5032
lnc-A4GALT-2
lnc-A4GALT-3
lnc-KANK3-3
lnc-MTHFD1-4
lnc-POLDIP3-1
piR-47158
HSALNG0034264
HSALNG0075164
HSALNG0084557
HSALNG0112795
HSALNG0122969
HSALNG0128742
HSALNG0128743
LOC124903725
NONHSAG024334.2
NONHSAG045781.2-001
lnc-RAB3IL1-1
lnc-TMEM258-2-001
piR-38352-083
piR-42600-002
piR-50437-330
piR-57460-341
piR-59804-008
HSALNG0034250
RAB6A
CD19
CHIT1
AKT2
PTCH1
PTCH2
ALDH3A1
SCAP
SGK3
AOAH
BCL2L1
CD1D
LOC106627981
LRP1
CHPT1
FCGR1A
CD1B
TRPV4
TRPC6
PIKFYVE
PKD2
TRPC3
TRPM6
CLCN7
TRPV3
TRPM1
VAC14
MCOLN3
TPCN2
SLC13A1
TPCN1
MCOLN2
CDH1
RPS6KB1
CASP7
CASP5
ENPP2
SERINC3
KLF14
GSTP1
LRRK2
CD28
MYCN
AGL
CD8A
CTLA4
NAGA
CKB
IDUA
ABCG8
ATP13A2
LAMP2
CSF2
RBP3
RPS13
TNFRSF9
MSLN
ICOSLG
STAP1
ACKR1
AP3M2
CCL18
PNPLA5
PLBD2
OGA
SLC66A1
RBM14-RBM4
CYP19A1
SELE
MAP2K1
CASP2
CASP6
BAD
TRADD
GBA3
CDH2
FYN
IL1B
NEDD4
TRAM1
GULP1
TRAM2
IFNG
DNM1
EPS15
EPN1
EPN2
EPN3
FDFT1
CXCL8
CLN3
EP300
RAC1
BAK1
DNM3
OPRD1
FLG
MSBP1
LOC110408762
HCK
SRF
MAP2K2
CASP1
CASP10
MAP2K3
MAPK13
MAPK7
MAPK9
PCYT1A
CASP4
MAP2K4
MAPK11
MAPK12
PISD
MAP2K5
MAP2K6
CHKB
MAPK6
PTDSS1
CHKA
PCYT1B
PCYT2
CEPT1
PEMT
ETNK1
ETNK2
PTDSS2
CSNK2A2
CYSLTR2
FCGR2B
IRS1
KNG1
CD14
HNF1A
SLC27A4
PARD3
TRPM2
MPIG6B
PATJ
TLR2
NFE2L2
SERPINE1
ANXA2
CTSH
PLCG1
TP63
ATF6
LPAR1
RAB39A
DGKQ
CALR
CTSK
FOS
PTPRC
ZAP70
P4HB
AQP1
BIRC5
HSP90B1
IL10
KCNJ5
PTK2
YWHAB
KLF5
FABP4
STT3A
PSMD2
TNFSF10
CHM
HNRNPU
ANXA6
GSTA2
MUC5AC
PAPSS1
RECK
CAMP
APBB2
ITPK1
LAG3
RASA2
WBP2
ZMYND8
GTF3A
MIR542
PLAUR
CD80
MBOAT7
TLCD3B
CD59
ACSL5
FASLG
ACSL6
IL6
CDKN3
TPP1
SPHKAP
LCK
ITGB1
CREB1
ACSL1
CD63
ATP10A
CLN6
STOM
FLT3
CBL
NOTCH1
TNFRSF10B
YWHAG
ABCB11
FGR
PRKCE
SIRT1
XIAP
YES1
CNR1
CYP2B6
GNAO1
GRB2
PLCB4
PSAT1
RASA1
IL4
SLC9A3R1
VAV1
NFASC
CD86
EGR1
IL3
LGALS1
PLA2G2D
LPA
UBE2V1
CSF3
ELK3
ELK4
C11orf58
MIR126
MIR221
TF
CD40
FCGR2A
CAV3
CLN5
PLAU
PPARG
MITF
RIPK1
DIABLO
NCSTN
ATG5
CCL5
RAPSN
ACSL3
ACSBG1
STOML2
GPER1
PAQR4
CDC42
ABCG2
VIM
RARA
CCL2
GRN
RHO
CASP14
EIF2AK2
RYR1
TFAP2A
CD81
PXN
SAG
ABCA12
CPD
CRK
ERLIN1
ADCYAP1
ANP32A
SNAP23
ERLIN2
PNPLA3
IVL
SMPDL3B
EFS
RARS1
MIR181B1
ATM
BTK
NTRK3
HDAC2
ITGB2
ITGB3
ATP2A1
GJA1
NR2F2
SMAD2
ST14
ADRB2
FOXO1
GSK3B
HDAC1
NOS2
PTK2B
ABCB4
ASS1
CDH11
ENTPD1
GCH1
OPRM1
P2RY12
VEGFA
DUSP1
FBN1
FHL2
FOXP3
GATA6
GJB1
GJB2
HIF1A
NLRP3
NRP1
PPARD
RALA
TNFSF11
AGRN
ERN1
IL1R1
KCNE1
KCNE3
NTN1
PGRMC1
PLIN1
PPARA
PTPN3
SI
USP1
LGALS3
PCSK2
SLC27A2
APOC2
CEBPB
DGKA
DGKZ
EEA1
EIF2S1
ETV4
KPNB1
KRIT1
NPEPPS
PLSCR1
PRSS3
PSENEN
SHC1
TIMP1
APH1A
CTNND2
DOCK7
ENDOG
FOXC1
GJA3
GNPTAB
MEIS1
MR1
PPBP
RAB10
SELPLG
SLC10A2
THY1
APOM
ATP8B1
BCLAF1
ELAVL1
SLC26A9
STX4
VPS33A
PCDH7
UNC5B
ATG4C
HACL1
LMCD1
MAT2B
OSBPL3
SEC14L1
APOC4
CCL4
CCN2
CLPTM1
GOLGA5
ILVBL
KCNE4
PRKN
RHOD
ZDHHC7
MAL
PNPLA1
SAMSN1
LVRN
NEUROD6
ZNF608
SEC61G
FAXDC2
KCNE5
SH3BGRL2
TBKBP1
ZNF516
C12orf43
C1QL2
CCSER1
PGAP6
FAM215A
APOC4-APOC2
HNF1A-AS1
ERVK-6
LOC101927421
LOC102724528
CLN9
ABL1
CTNNB1
IDH1
PTPN11
CAT
DNMT1
GNAS
GRM1
LDHA
MMP1
NFKB1
PIK3R1
ATP1A1
CBS
EPAS1
FN1
GNAQ
MAPT
PHGDH
PLA2G7
PLG
PTPN1
SOD2
ACTG1
ECE1
ENPP1
ITPR1
MYH9
PDGFB
VWF
ADRB1
BACE1
BDNF
CAMK2G
CD40LG
CDH3
CHAT
DGKE
DLG4
EDN1
EIF2AK3
GSN
IL6R
MUSK
ODC1
PAK1
PLCD1
PON1
PRDX1
PTGER2
SDHB
TLR7
ABCC3
ABCC6
ACTA2
CD79A
CD79B
CDKN1B
CSK
DCC
F11
GNRHR
HTR7
ITGAL
KCNA5
KRT1
KRT5
LEP
MAX
P2RY1
PIK3C2A
PIK3C2B
PINK1
PTGER4
SCARB1
TCF7L2
TLR1
TXNRD1
UBE3A
XDH
YAP1
ACHE
ACY1
ADIPOQ
BCAT1
CCNB1
CCR1
CCR3
CD38
CDK1
CTNND1
DBI
DDIT3
DGKB
ERG
GJA8
GP9
HMGA1
HSPA1A
ITGAX
KCNA4
KLF4
NKX2-1
NPPA
NR1I2
NR2F1
OPRK1
SELP
SERPINF1
SPP1
SPTA1
TACR1
THBS1
TLR9
TNFRSF11A
TRAF6
TXN
VCAM1
ADIPOR1
ADM
ATP6V1E1
CHRNA1
FGD4
IDO1
KCNA3
PLTP
PNPLA2
SCARB2
SLC25A3
SLC7A5
TIMP3
VIP
ACP1
BCL2L11
BRCC3
BSG
C5AR1
CCR6
CDC20
CXCL12
FCGR3B
GDAP1
GNA13
GPD1
HLA-DQA1
HLA-DQB1
HLA-G
IFNGR2
MTTP
NSDHL
PDIA3
PPM1A
RALB
S100A10
SRD5A1
TREM2
USF1
ZDHHC9
AMFR
AP1G1
CNBP
CTTN
DGKG
DPEP1
GFRA3
GPAM
GPR68
IGHMBP2
IGSF3
IL18
KCNJ9
LCT
LPIN2
MYO1C
NAAA
NDN
OSM
PLA2G4C
PLD3
RHD
S100A6
SAMHD1
TUBA1B
BNIP3
CD1A
CIB2
DGKH
GJD2
GNA12
GP2
HSPA4
LSR
PAWR
PLIN2
TPD52
UNC5C
VPS53
CLDN4
CNGA2
CTNNBIP1
ELF3
FFAR1
GCA
KLRB1
MYO10
PSMC6
ASIC3
BAIAP2L1
BGLAP
BST2
DHRS9
GPR4
KRR1
MYOG
PITPNA
PLA1A
S100A12
SLC35A1
STX6
TMEM127
UNC5A
USF2
ZDHHC8
ANXA13
BASP1
CCL3
GPRC6A
LAT2
LGALS4
PLA2G15
TM9SF2
CDCA4
CNKSR1
DNAJB4
GPR45
LPIN3
NHLRC2
PHB1
SLC26A11
SLC37A3
STARD7
STX2
TUBA3C
TXNRD3
UPK3A
ZDHHC20
GNL3L
GSDMA
MFSD1
PROM2
ZNF750
ATP5F1E
PIDD1
POM121
STOML1
TAS2R14
BCL2L15
CAVIN1
H3-3A
BIRC8
H2AC20
H2AZ1
NKPD1
DLEU1
H4C8
LORICRIN
MARCHF8
PLPPR5
MIR101-1
HOXA-AS3
MIR4319
PEPC
LOC106627982

## Sheet: Table S2
Table S1. The results of univariate Cox regression analysis of SLP genes in the TCGA cohort
id	HR	HR.95L	HR.95H	pvalue
LGALS4	0.716152	0.558447	0.918391	0.00851872
TIMP1	1.57665	1.15651	2.14943	0.00398146
FDFT1	0.589118	0.419976	0.826381	0.00218129
CTNNB1	0.660858	0.444891	0.981665	0.0402065
BEX3	1.22452	1.00546	1.49132	0.0440024
ASAH1	0.598703	0.402752	0.889992	0.0112083
SEC61G	1.73073	1.04726	2.86024	0.0323436
CDIPT	1.99308	1.09867	3.61561	0.0232301
IGFBP3	1.29825	1.03089	1.63495	0.0265165
AP2M1	2.54005	1.27623	5.05538	0.00794168
TPP1	1.5164	1.00135	2.29636	0.0492613
FLOT1	2.06917	1.16539	3.67385	0.0130467
RAB7A	2.57273	1.1547	5.73217	0.0207846
FKBP4	1.49527	1.02408	2.18327	0.037234
SDHB	0.580232	0.359741	0.935865	0.0256331
SORT1	0.659538	0.438714	0.991513	0.0453989
OGA	1.9906	1.16023	3.41527	0.0124346
CAVIN1	1.29204	1.02167	1.63397	0.0324435
BIRC5	0.70341	0.498206	0.993135	0.0455966
EGFR	1.35195	1.03519	1.76564	0.0268371
AGPAT1	2.63357	1.36759	5.07146	0.00377611
INSR	1.5228	1.01283	2.28955	0.0432578
PLPP2	0.681743	0.496676	0.93577	0.0177504
CTSD	1.62298	1.08143	2.43571	0.0193924
ALG14	0.489078	0.285048	0.839148	0.00941422
BST2	1.17437	1.01108	1.36403	0.0353622
TMEM127	2.55579	1.21793	5.36322	0.0130905
TNFRSF11A	0.803244	0.659907	0.977715	0.028912
ELOVL6	0.680935	0.490532	0.945244	0.0216485
AGRN	1.46247	1.0251	2.08643	0.0360177
CAV2	1.32625	1.05757	1.66319	0.0145021
OSBPL3	1.5728	1.07383	2.30361	0.0200293
PLCB1	1.33965	1.05129	1.7071	0.0180602
PLBD2	1.687	1.08422	2.62489	0.0204247
GALNS	1.68512	1.08989	2.60542	0.0189185
SRF	1.82859	1.06585	3.13715	0.0284122
LRRC32	1.35792	1.01499	1.8167	0.0393847
AP3M2	1.84037	1.15816	2.92443	0.00984098
SERPINE1	1.25746	1.06545	1.48408	0.00673225
ZNF512	1.42665	1.0181	1.99915	0.0389998
APOD	1.15855	1.0031	1.3381	0.0452833
FADS3	1.5165	1.00203	2.29512	0.048891
RAB3IL1	1.77535	1.20776	2.60968	0.00349592
NRP1	1.27025	1.00676	1.60269	0.0437175
VAMP2	1.66576	1.00066	2.77293	0.0497041
MAPK12	1.97809	1.36721	2.86193	0.000295027
S1PR3	1.40964	1.08055	1.83895	0.011372
RARA	1.40052	1.01825	1.92631	0.0383452
FOXC1	1.50926	1.14481	1.98973	0.00351098
ATP10A	1.57611	1.03037	2.4109	0.0359122
ATF6B	1.87675	1.06116	3.31918	0.0304627
A4GALT	1.37959	1.00689	1.89025	0.0452122
TRAF2	1.89304	1.02489	3.49659	0.0415005
KCNJ5	2.17996	1.05424	4.50774	0.0355135
NOS2	0.825438	0.690607	0.986592	0.0350044
NOTCH4	1.81426	1.15318	2.85432	0.00998337
MAPK11	1.93903	1.26824	2.96463	0.00223602
PLA2G15	1.81346	1.04826	3.13722	0.033294
IDUA	1.48312	1.00174	2.19583	0.0489932
GLB1L	1.68607	1.05689	2.68979	0.0283683
TBKBP1	1.71041	1.07517	2.72096	0.0234546
DLG4	1.78825	1.17073	2.73151	0.007161
TRPV4	2.08996	1.37084	3.18632	0.000612722
MAPT	2.57931	1.11222	5.9816	0.0272593
MPP2	4.50942	2.15382	9.44129	6.46819e-05
KCNN1	3.30116	1.84875	5.89459	5.40458e-05
NGF	2.95806	1.58848	5.50848	0.000628994
FABP4	1.20449	1.05484	1.37537	0.00598321
PLIN1	1.40141	1.06384	1.8461	0.0163923
GRIN3B	2.40321	1.15068	5.01911	0.0196219
PTCH2	2.34804	1.01659	5.42328	0.045663
UNC5A	1.67533	1.14426	2.45287	0.00798377
KCNE4	1.45531	1.11735	1.89549	0.00538699
GJA3	3.23711	1.708	6.13517	0.000316984
FOXH1	1.98676	1.19455	3.30435	0.00817283
POMC	2.03984	1.16609	3.5683	0.0124722
CNR2	3.00042	1.02863	8.75197	0.0442576
LCAT	1.59743	1.00632	2.53575	0.0469551
PPP1R26-AS1	1.76935	1.0235	3.05871	0.0410377
KLF14	2.43316	1.37235	4.31397	0.00234025
CD1A	0.330061	0.136442	0.798434	0.0139168
B4GALNT1	2.73551	1.21602	6.1537	0.014983
BDNF	2.86634	1.51584	5.42002	0.00119644
ALOX12B	1.93403	1.01081	3.70046	0.0463217
ISM1	1.35059	1.06812	1.70776	0.0120594
S1PR5	3.11032	1.41459	6.83877	0.00476093
ACER1	2.78866	1.22865	6.3294	0.0141926
CNTNAP4	4.86477	1.83704	12.8827	0.00145296
NGFR	1.61844	1.1011	2.37884	0.0142837
CDH8	5.52639	1.15226	26.5054	0.032587
ALPP	1.58961	1.12337	2.24935	0.00887711
DLG2	3.85437	1.09893	13.5188	0.0350914
LIPC	1.52619	1.02143	2.28039	0.0390716
PCSK2	3.59059	1.69372	7.61185	0.00085474
CD1B	0.167591	0.0451219	0.622463	0.00762857
LEP	1.73268	1.11625	2.68954	0.0142794
ADCYAP1	1.9083	1.13941	3.19606	0.0140508
ATP2A1	2.50229	1.34081	4.66991	0.00396146
ELOVL3	2.15475	1.19397	3.88868	0.0108189
NTRK1	3.81808	1.67034	8.72743	0.00149202
ADIPOQ	1.31896	1.05611	1.64723	0.0146315
FUT9	8.88238	1.52237	51.825	0.0152255
PAQR9	8.91727	2.32238	34.2397	0.00143535
DGKB	1.88769	1.01659	3.50522	0.0442129

## Sheet: Table S3
Table S2. The results of univariate Cox regression analysis of SLP genes in the GSE39582 cohort
id	HR	HR.95L	HR.95H	pvalue
PPIA	0.646751	0.44492	0.940139	0.0224071
TUBA1B	0.719259	0.546076	0.947366	0.0190436
SLC25A3	0.611507	0.409967	0.912123	0.0159164
LGALS4	0.796981	0.696661	0.911748	0.000946384
CYCS	0.719212	0.56053	0.922815	0.00955447
ITGB1	1.67929	1.26185	2.23484	0.000378031
PHB2	0.650711	0.485559	0.872034	0.00401923
DBI	0.588993	0.448984	0.772662	0.000132192
IDH1	0.642768	0.480151	0.860461	0.00297985
ACTA2	1.16055	1.01232	1.33049	0.0327155
EGR1	1.16769	1.02348	1.33222	0.0211645
ODC1	0.754149	0.599651	0.948454	0.0158464
MYC	0.785066	0.672233	0.916836	0.00223763
MCL1	1.54244	1.15143	2.06622	0.00366945
FDFT1	0.765328	0.61481	0.952697	0.0166809
HSD17B12	0.730839	0.552309	0.967079	0.0282199
TPD52	0.757679	0.608655	0.943191	0.0130146
SHC1	1.68026	1.16534	2.42271	0.00544438
ACSL5	0.804117	0.665012	0.972319	0.0244727
DUSP1	1.21031	1.04876	1.39675	0.00902175
STARD7	0.437867	0.269162	0.712313	0.000879874
EZR	1.44336	1.09455	1.90333	0.00932058
SERINC5	0.755134	0.582972	0.978139	0.0333878
CERS6	0.727683	0.592602	0.893556	0.0024117
CDK4	0.741731	0.588293	0.935187	0.0115158
PTDSS1	0.751681	0.568578	0.99375	0.045072
ARCN1	1.56548	1.02416	2.3929	0.0384282
COPA	1.66069	1.0873	2.53647	0.0189117
CERS2	1.45833	1.02378	2.07734	0.0366043
KCNE3	0.77931	0.664928	0.913368	0.00207776
TECR	0.659602	0.504206	0.862891	0.00239884
FLOT1	1.36658	1.00193	1.86396	0.0485935
FOS	1.16745	1.03512	1.31671	0.0116605
CHPT1	0.661064	0.513563	0.85093	0.00131315
RAB7A	2.00828	1.29057	3.12511	0.00199745
CDK1	0.849083	0.723258	0.996797	0.0455908
POLR2E	0.749752	0.570753	0.984888	0.0385111
SNAP23	1.43723	1.03852	1.98901	0.0286716
MSN	1.19439	1.00058	1.42575	0.0492543
VAPB	0.700099	0.510889	0.959382	0.0265608
PLCB4	0.902295	0.830866	0.979864	0.0145499
SERINC1	1.55257	1.18601	2.03244	0.00136748
RALB	1.6152	1.11564	2.33845	0.0110992
YAP1	1.34568	1.04019	1.7409	0.023829
AHR	1.3372	1.07374	1.66531	0.00944515
CASP6	0.680091	0.548127	0.843826	0.000460407
GATA6	0.744037	0.5807	0.953317	0.0193868
CASP1	0.837983	0.733071	0.957909	0.00959501
CCNB1	0.732668	0.62423	0.859943	0.00014105
ST6GALNAC1	0.897759	0.827645	0.973812	0.00933408
PDPK1	0.689431	0.48134	0.987482	0.0424908
GLA	0.733713	0.569857	0.944685	0.0163388
HSPG2	1.27274	1.0771	1.50391	0.00462258
PRNP	1.20086	1.0105	1.42708	0.0376551
GJA1	1.26763	1.07656	1.49262	0.00444251
CAV1	1.16465	1.00384	1.35121	0.0443775
EPS15	1.46614	1.06208	2.02392	0.0200139
PAK1	0.575506	0.391665	0.84564	0.00489525
NR2F2	1.29732	1.01269	1.66195	0.0394253
FAXDC2	1.40683	1.09548	1.80666	0.00748427
CDC20	0.793905	0.673302	0.936112	0.006046
ABCC1	0.769601	0.610011	0.970941	0.0271975
ANXA6	1.2182	1.00734	1.4732	0.0418091
MAP2K1	1.41104	1.00154	1.98798	0.0489829
PPARD	1.3133	1.00085	1.72329	0.0492856
HMGCR	0.74224	0.584304	0.942866	0.0146097
ILVBL	0.601897	0.46302	0.782427	0.00014872
RHOD	1.44501	1.21099	1.72426	4.43414e-05
SCARB1	0.786071	0.637157	0.969788	0.0246886
CAVIN1	1.22192	1.04414	1.42996	0.0124747
BIRC5	0.71394	0.59821	0.852059	0.0001883
CDKN3	0.806037	0.67426	0.963569	0.0179127
CASP3	0.731871	0.561232	0.954392	0.0211885
THBS1	1.21693	1.05708	1.40096	0.00628574
AGPAT1	1.41179	1.00339	1.98641	0.0477719
SLC27A2	0.76721	0.642893	0.915567	0.00330386
VWF	1.21369	1.03404	1.42457	0.0178137
AGFG1	0.620398	0.426654	0.902121	0.0124467
FA2H	0.818656	0.693108	0.966946	0.0184882
PLEKHH1	0.811863	0.665384	0.990587	0.0400606
RPP38	0.557306	0.356757	0.870591	0.0102024
ELOVL7	0.798561	0.687989	0.926904	0.00309477
PINK1	1.39435	1.0695	1.81787	0.01403
IL1R1	1.19341	1.01119	1.40846	0.0364709
AGGF1	0.724153	0.540021	0.971069	0.031077
TIMELESS	0.668406	0.526374	0.848762	0.000948614
TNFRSF11A	0.847148	0.74949	0.957531	0.00794483
SIRT3	2.23953	1.36272	3.6805	0.00146783
AGRN	1.23105	1.00196	1.51251	0.0478597
CDK2	0.736816	0.570696	0.951292	0.0191272
CBL	1.73368	1.23682	2.43015	0.0014055
APOL6	0.79313	0.639773	0.983246	0.0345088
HACL1	0.560913	0.405121	0.776617	0.000496242
CLN5	1.46747	1.07299	2.00697	0.0163505
TNFRSF1B	0.756156	0.593858	0.962809	0.0233646
UNC5B	1.42727	1.11751	1.82289	0.00437226
BACE1	1.51116	1.13311	2.01534	0.0049438
SERPINE1	1.16101	1.03826	1.29828	0.00883253
ALG1	0.663191	0.487422	0.902344	0.00894843
RDX	1.23737	1.07002	1.4309	0.00406943
RIPK1	1.53846	1.00667	2.35117	0.0465139
SMPD2	0.711394	0.52735	0.959668	0.0257809
LMCD1	1.27302	1.0329	1.56895	0.0236025
ALDH3B1	1.33916	1.04029	1.72389	0.0234199
PIK3CA	1.39213	1.07256	1.80692	0.0129034
STARD5	0.742983	0.558353	0.988663	0.0415309
IDO1	0.882785	0.785467	0.992161	0.0364367
ARF1	1.53412	1.12562	2.09085	0.00674744
NRP1	1.21652	1.03514	1.42968	0.0173483
HFE	1.51554	1.10018	2.0877	0.0109531
TMEM229B	0.76667	0.591883	0.993071	0.0441535
MAPK12	1.4004	1.03524	1.89438	0.0289171
COPZ2	1.35255	1.10443	1.6564	0.00349309
C5AR1	1.19738	1.0278	1.39494	0.0207875
S1PR3	1.26535	1.04848	1.52707	0.0141476
BCAT1	1.14633	1.00476	1.30784	0.042294
TREM2	1.17374	1.00505	1.37075	0.0430067
FOXC1	1.38377	1.12714	1.69882	0.00191237
PDGFB	1.55848	1.17302	2.0706	0.00220761
ATP10A	1.72084	1.25519	2.35923	0.00074677
DNM1	1.24781	1.02296	1.52208	0.0289675
SELPLG	1.28433	1.05857	1.55825	0.0111808
EPN3	0.797217	0.663935	0.957254	0.0151824
DNAJB4	1.3655	1.12237	1.6613	0.00184646
APOL3	0.814734	0.667076	0.995076	0.0446065
MITF	1.24424	1.02503	1.51032	0.027105
KDR	1.32167	1.04395	1.67327	0.0204836
NOS2	0.861875	0.764646	0.971469	0.0149355
NOTCH4	1.57194	1.10588	2.2344	0.0117054
MAPK11	1.37282	1.00266	1.87964	0.0480922
ESR1	1.9524	1.10413	3.4524	0.0214167
IDUA	1.33365	1.04199	1.70696	0.0222177
MSLN	1.16128	1.07524	1.25421	0.000140598
PCDH7	1.17529	1.02986	1.34125	0.0165512
GPER1	1.28477	1.02537	1.6098	0.0294311
ABO	1.249	1.01056	1.5437	0.0396701
EFS	1.87104	1.34464	2.60351	0.000201774
HDAC9	1.41806	1.13577	1.77051	0.00204226
ITGB3	1.70422	1.16631	2.49024	0.00586936
CD40LG	1.71932	1.11164	2.6592	0.0148667
NEUROD6	2.44336	1.07909	5.53245	0.0321526
APOL4	0.794247	0.639952	0.985744	0.0365952
FABP4	1.14406	1.0471	1.25	0.00289676
TNFSF11	0.842858	0.715657	0.992669	0.0405485
KCNE4	1.25183	1.03107	1.51985	0.0232629
TRPC1	1.45197	1.13013	1.86547	0.00353689
KCNE2	2.94242	1.59989	5.41153	0.000517301
MCOLN3	1.46239	1.04574	2.04505	0.0263264
KRT5	1.25393	1.04814	1.50013	0.013362
PRKD1	1.27675	1.05415	1.54636	0.0124389
HTR3A	1.75249	1.08859	2.82129	0.0209244
VIP	1.11278	1.01143	1.22429	0.0282866
SLCO5A1	0.799991	0.661692	0.967197	0.0212012
ALOX12B	0.43504	0.250498	0.755535	0.00312329
SPTLC3	0.731781	0.544078	0.984241	0.0389225
ISM1	1.2595	1.07354	1.47766	0.00464522
ARSI	1.46859	1.06857	2.01835	0.0178492
CCR6	0.62308	0.425757	0.911857	0.0148969
NGFR	1.36696	1.05997	1.76286	0.0160069
IL18R1	0.685681	0.497759	0.94455	0.0209412
S100A12	1.20028	1.02284	1.40851	0.0253076
ALPP	1.64739	1.15193	2.35594	0.00624078
KCNE1	0.443172	0.208464	0.942139	0.0344422
PAQR9	3.47142	1.1527	10.4543	0.0269247

## Sheet: Table S4
Table S3. DEGs between C1 and C2 subtypes
gene	Mean1	Mean2	logFC	pValue	fdr
COL3A1	2460.79	952.456	-1.3694	1.75e-83	4.91e-81
COL1A1	2118.34	940.925	-1.17078	3.22e-64	1.68e-62
COL1A2	1830.91	663.747	-1.46386	1.85e-78	2.89e-76
TIMP1	1406.52	725.359	-0.955362	6.73e-68	4.35e-66
PIGR	1341.32	2266.18	0.756611	1.08e-14	5.57e-14
CTSB	860.305	563.133	-0.611374	5.47e-45	1.24e-43
IGFBP7	992.26	577.058	-0.782002	3.59e-59	1.43e-57
CD74	1520.02	961.664	-0.660488	1.27e-21	1.07e-20
ACTA2	918.797	317.967	-1.53087	1.44e-83	4.18e-81
FN1	1046.94	333.878	-1.64879	6.08e-80	1.12e-77
VIM	788.762	308.5	-1.35432	5.22e-98	2.78e-94
SPARC	1402.21	547.356	-1.35715	2.63e-88	1.68e-85
LGALS1	1109.81	494.866	-1.16521	1.09e-78	1.73e-76
HLA-DPA1	449.581	258.813	-0.79667	1.7e-24	1.68e-23
SPINK1	398.601	671.476	0.752389	2.08e-15	1.14e-14
LCN2	819.11	1376.31	0.74868	1.11e-18	7.78e-18
HLA-DRA	1314.22	815.043	-0.689262	5.7e-20	4.36e-19
HSPB1	879.872	561.558	-0.647857	2.87e-26	3.11e-25
COL6A3	490.608	175.051	-1.4868	6.23e-85	2.21e-82
ID1	304.489	685.326	1.1704	1.05e-26	1.16e-25
DCN	374.506	136.707	-1.4539	6.8e-74	6.74e-72
ACTN1	332.833	212.629	-0.646463	2.95e-62	1.39e-60
LUM	757.598	319.93	-1.24368	2.16e-68	1.47e-66
COL4A2	477.052	235.787	-1.01666	1.68e-64	8.87e-63
CALD1	378.767	142.172	-1.41368	1.8e-80	3.46e-78
DUSP1	495.274	253.345	-0.967125	3.1e-36	5e-35
COL4A1	447.987	237.682	-0.914428	6.21e-56	2.19e-54
MT2A	420.861	265.101	-0.666805	1.76e-23	1.67e-22
POSTN	605.835	176.958	-1.77552	2.54e-75	2.82e-73
OLFM4	1202.77	1831.61	0.606758	7.56e-08	2.1e-07
TAGLN	850.139	208.306	-2.02899	2.35e-89	1.78e-86
TUBA1A	339.104	155.442	-1.12535	5.03e-77	6.57e-75
ATP10B	131.421	198.467	0.594698	2.21e-20	1.73e-19
SRGN	410.284	205.355	-0.998505	3.19e-43	6.82e-42
CLRN3	178.398	272.535	0.611341	5.36e-31	7.1e-30
ANXA5	388.323	253.65	-0.614417	5.39e-48	1.39e-46
TIMP2	443.628	158.888	-1.48134	2.15e-89	1.72e-86
S100A4	586.357	292.77	-1.00201	2.52e-38	4.39e-37
A2M	404.27	184.45	-1.13209	2.31e-63	1.14e-61
PALLD	224.011	105.586	-1.08515	4.01e-70	3.15e-68
MXRA7	139.868	69.0342	-1.01868	1.11e-69	8.45e-68
IGFBP3	324.485	162.443	-0.998213	3.56e-47	8.86e-46
CSRP1	262.092	138.924	-0.915772	7.25e-47	1.77e-45
COL12A1	302.804	122.959	-1.30021	2.08e-55	7.14e-54
VCL	186.403	123.836	-0.589992	4.79e-41	9.22e-40
CCL20	150.245	322.92	1.10387	1.9e-22	1.68e-21
FSTL1	270.863	121.057	-1.16187	3.84e-75	4.19e-73
C1S	365.486	133.664	-1.4512	5.4e-82	1.27e-79
ITGAV	163.476	99.9927	-0.70918	8.58e-42	1.71e-40
NOX1	231.731	373.863	0.69006	2.42e-15	1.31e-14
GPA33	195.023	336.723	0.787913	5.34e-28	6.28e-27
AHNAK	220.987	139.197	-0.666834	5.59e-32	7.68e-31
MYADM	272.751	156.806	-0.798599	2.07e-49	5.66e-48
MYLK	176.824	57.1896	-1.62849	6.07e-68	3.95e-66
COL6A1	485.465	184.701	-1.39418	3.64e-77	4.92e-75
VCAN	206.773	69.1149	-1.58098	4.64e-82	1.11e-79
MMP2	491.49	173.168	-1.50499	5.66e-71	4.63e-69
FAM3D	252.537	423.845	0.747046	1.09e-18	7.63e-18
CDX1	224.207	353.561	0.657127	1.47e-38	2.58e-37
CXCL8	398.942	233.545	-0.772481	2.12e-09	6.85e-09
LPP	99.3914	64.5518	-0.622663	1.38e-26	1.53e-25
PEA15	279.66	169.814	-0.719717	4.91e-69	3.63e-67
HBB	210.035	120.76	-0.798488	0.00756194	0.0113704
CKB	294.181	545.158	0.889969	1.35e-12	5.86e-12
EMP1	174.551	106.862	-0.707903	1.2e-28	1.44e-27
MYOF	162.224	107.295	-0.596407	9.23e-29	1.12e-27
SELENBP1	185.69	365.925	0.978654	1.53e-22	1.37e-21
COL5A2	338.397	114.981	-1.55732	6.06e-80	1.12e-77
CEACAM7	239.707	400.463	0.740401	1.51e-13	7.1e-13
HLA-DPB1	329.099	173.117	-0.926776	4.87e-34	7.18e-33
LAPTM5	315.433	142.94	-1.14192	5.02e-59	1.97e-57
RGS5	105.758	67.0878	-0.656647	1.14e-10	4.15e-10
CALU	241.919	155.592	-0.636763	2.5e-53	7.89e-52
MSN	259.152	114.639	-1.17669	4.61e-86	2.1e-83
SERPINH1	284.019	165.307	-0.780836	4.02e-61	1.78e-59
CLIC4	220.947	107.78	-1.03561	1.98e-68	1.36e-66
IGFBP4	520.438	297.215	-0.80822	8.04e-50	2.22e-48
ANXA1	229	108.407	-1.07889	3.48e-39	6.25e-38
IL6ST	110.122	66.5703	-0.726146	3.79e-39	6.78e-38
SULF1	333.521	97.8827	-1.76865	1.59e-85	6.17e-83
CTSK	336.3	145.068	-1.21302	1.06e-59	4.29e-58
DDC	94.2882	161.623	0.777486	1.01e-31	1.38e-30
CTHRC1	313.357	97.5568	-1.68349	7.96e-78	1.13e-75
MYH11	383.794	81.1186	-2.24222	2.2e-46	5.27e-45
IGFBP5	380.478	137.861	-1.46459	2.02e-78	3.12e-76
C11orf96	157.266	71.3791	-1.13964	3.59e-55	1.22e-53
ASCL2	179.073	268.898	0.586516	1.4e-12	6.07e-12
SGK1	89.8116	51.8024	-0.793882	5.68e-33	8.05e-32
C3	358.448	99.7178	-1.84584	1.7e-61	7.63e-60
ISG15	306.024	191.419	-0.676912	2.02e-15	1.11e-14
ST6GALNAC1	132.825	217.167	0.709273	3.81e-11	1.45e-10
MUC2	273.105	419.912	0.62063	1.06e-07	2.91e-07
GSN	199.961	122.584	-0.705946	9.36e-38	1.6e-36
NNMT	221.646	70.4655	-1.65327	3.57e-94	8.14e-91
COL6A2	508.076	164.696	-1.62523	6.33e-84	1.9e-81
PMP22	185.745	83.5658	-1.15234	3.91e-75	4.24e-73
GPNMB	230.704	76.18	-1.59856	1.05e-71	9.02e-70
SPARCL1	272.561	81.8676	-1.73522	1.6e-81	3.45e-79
LAMC1	155.48	91.0086	-0.772654	4.14e-65	2.23e-63
MACF1	70.0142	46.407	-0.593305	4.41e-41	8.5e-40
C10orf99	151.575	338.359	1.15852	4.83e-25	4.92e-24
STOM	197.226	102.696	-0.941472	3.01e-58	1.15e-56
SERPINF1	251.266	81.7499	-1.61993	4.92e-85	1.83e-82
SPP1	684.86	201.931	-1.76195	5.66e-52	1.69e-50
COL5A1	275.278	92.6814	-1.57054	2.22e-76	2.73e-74
STAT2	114.009	74.5055	-0.61373	8.92e-42	1.78e-40
ANTXR1	211.731	69.9047	-1.59877	1.13e-75	1.29e-73
MGP	360.058	71.9103	-2.32396	2.52e-88	1.67e-85
TIMP3	82.703	33.7555	-1.29282	1.2e-68	8.51e-67
NOTCH2	76.9887	50.492	-0.608594	8.97e-52	2.65e-50
GBP1	125.686	75.4793	-0.735669	4.72e-20	3.62e-19
RGS1	114.312	64.568	-0.824079	1.97e-26	2.15e-25
TPM2	326.157	108.093	-1.5933	1.72e-75	1.92e-73
COL15A1	196.226	68.9788	-1.50829	5.12e-78	7.56e-76
ACTG2	464.065	107.765	-2.10644	9.28e-36	1.46e-34
HSPG2	153.527	75.9478	-1.01541	4.06e-53	1.27e-51
CXCR4	179.678	93.7033	-0.939245	7.56e-41	1.45e-39
PRNP	171.683	101.339	-0.760565	1.68e-41	3.31e-40
MXRA5	174.922	61.0299	-1.51913	1.75e-66	1.02e-64
MMP1	433.567	237.836	-0.866287	1.54e-06	3.72e-06
C1R	248.864	90.3593	-1.46161	7.99e-86	3.27e-83
GJA1	133.659	60.3343	-1.14751	4.65e-65	2.49e-63
RTL8C	198.305	118.223	-0.746213	8.43e-38	1.45e-36
PDGFRA	70.7034	42.7801	-0.72484	5.28e-27	5.96e-26
EDIL3	79.1604	44.863	-0.819254	9.2e-32	1.26e-30
RAB31	168.649	58.2333	-1.53411	8.25e-85	2.8e-82
RGS2	159.047	61.9652	-1.35993	7.1e-60	2.93e-58
CTSL	205.999	96.4866	-1.09424	6.35e-67	3.78e-65
PDZK1IP1	168.498	255.691	0.601669	7.24e-17	4.49e-16
DKK3	133.237	66.8402	-0.995205	2.92e-60	1.22e-58
TCF4	54.7928	27.9582	-0.970715	3.29e-64	1.71e-62
CAV1	145.801	59.6374	-1.28971	2.53e-63	1.25e-61
LOXL2	147.702	67.2662	-1.13474	7.51e-61	3.24e-59
FLNA	404.365	135.652	-1.57575	1.3e-78	2.05e-76
MYL9	498.16	127.626	-1.96468	6.83e-80	1.24e-77
PLAUR	133.049	85.1979	-0.643066	1.43e-25	1.5e-24
NREP	64.4385	39.0607	-0.722205	2.58e-44	5.67e-43
CDH11	102.021	41.2795	-1.30537	3.71e-68	2.49e-66
MEP1A	113.184	173.893	0.619527	3.97e-14	1.96e-13
PTGDS	122.216	52.5722	-1.21707	2.58e-27	2.95e-26
AGMAT	66.0758	105.869	0.680091	6.15e-35	9.36e-34
ANTXR2	85.7555	54.0621	-0.665612	3.18e-32	4.4e-31
PLPP3	79.777	49.6748	-0.683458	4.17e-39	7.43e-38
FBN1	128.118	41.645	-1.62126	1.2e-86	6.38e-84
IFI16	105.091	60.9204	-0.78664	2.41e-32	3.35e-31
VAT1	155.539	95.2012	-0.708225	3.31e-61	1.47e-59
ETS1	99.6524	52.3442	-0.928875	5.37e-62	2.48e-60
RHOQ	72.9709	44.7682	-0.704847	6.83e-54	2.2e-52
ANXA6	156.477	82.2436	-0.927978	7.63e-61	3.28e-59
RARRES2	196.777	83.393	-1.23857	3.37e-57	1.23e-55
TWSG1	83.9238	55.9437	-0.585103	9.6e-30	1.21e-28
C1QC	306.932	142.698	-1.10495	7.09e-34	1.04e-32
CD14	213.272	88.7357	-1.26511	1.44e-51	4.25e-50
KCTD12	106.73	58.3767	-0.870497	2.13e-36	3.46e-35
SH3PXD2A	82.158	53.6569	-0.614638	6.83e-38	1.17e-36
TSC22D3	114.557	54.893	-1.06137	4.59e-61	2.02e-59
CD53	132.197	64.4664	-1.03607	1.76e-42	3.62e-41
PECAM1	123.088	55.7717	-1.14208	1.52e-73	1.5e-71
GNAI2	144.477	86.9692	-0.732261	1.04e-67	6.55e-66
RAB23	54.392	34.5017	-0.65673	5.96e-33	8.44e-32
FILIP1L	104.332	50.1393	-1.05717	3.02e-54	9.8e-53
CHSY1	72.6919	46.3626	-0.648835	1.76e-45	4.05e-44
INHBA	125.782	41.0789	-1.61446	2.51e-70	2e-68
GJB2	142.17	87.5263	-0.699824	1.77e-21	1.48e-20
RBMS1	55.3838	29.7759	-0.89532	3.74e-57	1.36e-55
TGFBR1	76.7554	51.026	-0.589035	2.39e-42	4.91e-41
TPBG	57.2435	36.9332	-0.632196	2.8e-29	3.47e-28
FCGBP	155.754	292.346	0.908413	2.19e-10	7.78e-10
PLD3	146.565	96.9698	-0.59593	1.39e-42	2.87e-41
MRC2	116.008	45.7958	-1.34094	5.45e-85	1.98e-82
FHL1	101.782	35.7527	-1.50936	1.9e-51	5.57e-50
PXDN	100.93	40.2884	-1.32491	6.63e-83	1.71e-80
GREM1	167.919	46.7755	-1.84394	1.08e-76	1.39e-74
HLA-DMB	78.667	50.0284	-0.653011	5.64e-23	5.14e-22
CAVIN1	219.219	81.9373	-1.41978	2.25e-98	1.79e-94
HTRA1	219.18	81.0886	-1.43455	2.37e-81	4.9e-79
GEM	115.696	48.0623	-1.26736	7.63e-63	3.66e-61
AIF1	93.1327	50.1133	-0.894096	2.56e-41	4.98e-40
FMOD	130.133	84.6093	-0.621102	3.53e-28	4.18e-27
SELENOM	117.27	59.3645	-0.982162	3.69e-55	1.25e-53
THBS2	284.019	69.886	-2.02291	5.61e-82	1.3e-79
IFI6	394.679	246.38	-0.679796	1.15e-12	5e-12
PODXL	100.456	64.3749	-0.641996	2.81e-31	3.75e-30
BASP1	106.052	41.0796	-1.36828	8.78e-77	1.14e-74
AEBP1	344.194	88.3339	-1.96218	1.82e-88	1.26e-85
TGFB1I1	89.1891	39.5952	-1.17154	1.33e-71	1.14e-69
TRIM22	73.1366	44.8113	-0.706733	1.14e-25	1.21e-24
SLC26A3	169.508	270.665	0.675155	9.25e-09	2.82e-08
HLA-DQB1	140.384	83.2591	-0.753702	3.48e-19	2.53e-18
TNS1	135.713	34.516	-1.97522	4.29e-91	5.7e-88
PCOLCE	132.711	54.8882	-1.27372	1.41e-71	1.19e-69
MS4A6A	59.54	34.8911	-0.771	2.73e-29	3.39e-28
SLC7A7	61.876	41.2088	-0.586427	4.67e-27	5.28e-26
THBS1	202.788	78.3056	-1.37278	9.56e-69	6.93e-67
THY1	147.902	61.6532	-1.26239	2.01e-79	3.41e-77
S100A8	162.338	46.6339	-1.79955	2.62e-31	3.5e-30
ALOX5AP	104.942	45.3391	-1.21076	2.18e-49	5.91e-48
MMP11	196.976	78.3092	-1.33077	1.27e-25	1.33e-24
ZG16B	59.6682	89.8923	0.591236	4.93e-14	2.41e-13
MAFB	92.4729	35.3405	-1.38771	1.41e-71	1.19e-69
LTBP1	97.0894	46.0488	-1.07615	2.13e-60	8.98e-59
MMP7	203.044	128.781	-0.65687	6.89e-07	1.73e-06
APOE	283.499	101.044	-1.48836	5.15e-51	1.49e-49
PLAT	87.3071	48.0969	-0.860157	2.26e-38	3.95e-37
KANK2	91.7154	41.9134	-1.12975	8.75e-73	8.07e-71
CD93	92.7578	41.0368	-1.17655	2.07e-74	2.15e-72
VWF	103.748	50.413	-1.04122	1.05e-51	3.12e-50
KIAA1324	60.8151	92.2325	0.600846	1.1e-09	3.67e-09
AKR1B1	73.7845	46.7986	-0.656854	3.92e-30	5.03e-29
HSD11B2	85.247	145.568	0.771976	6.46e-26	6.9e-25
CCL18	225.897	72.166	-1.64627	5.09e-43	1.08e-41
TNC	180.561	52.4939	-1.78227	2.39e-62	1.13e-60
MMP9	191.136	73.679	-1.37528	2.3e-39	4.17e-38
CD248	117.731	58.4954	-1.0091	2.32e-58	8.88e-57
PLAU	168.496	74.4759	-1.17787	9.48e-42	1.89e-40
PBXIP1	109.791	71.3047	-0.622698	6.24e-38	1.07e-36
LCP1	109.514	60.6868	-0.851658	1.34e-34	2.02e-33
PPP1R14D	80.5934	132.639	0.718771	2.77e-24	2.71e-23
TUBB6	100.951	38.5372	-1.38933	6.26e-91	7.69e-88
EFEMP1	123.242	38.9629	-1.66132	2.16e-72	1.96e-70
LATS2	56.0623	30.1555	-0.894608	7.83e-78	1.13e-75
WWTR1	75.7236	28.4021	-1.41475	1.89e-76	2.36e-74
LAMA3	71.0705	46.7384	-0.604641	0.000122856	0.000236376
GADD45B	96.628	49.5524	-0.963488	9.91e-63	4.72e-61
KLF2	93.1213	47.9938	-0.956264	4.61e-44	1.01e-42
TACSTD2	219.915	112.775	-0.963496	6.1e-09	1.89e-08
SH3PXD2B	67.5888	42.7974	-0.659263	8.37e-48	2.14e-46
SVIL	75.7095	41.8596	-0.854917	1.35e-42	2.8e-41
PPP1R18	94.125	45.2881	-1.05545	1.09e-79	1.91e-77
MAF	56.9835	26.5243	-1.10323	3.82e-70	3.02e-68
APOC1	175.666	54.7335	-1.68234	5.56e-41	1.07e-39
CTSD	307.75	205.103	-0.58541	5.26e-33	7.48e-32
FERMT2	70.2337	24.3134	-1.53041	7.42e-88	4.55e-85
RFTN1	70.6293	34.9895	-1.01335	5.78e-73	5.42e-71
C1QA	236.413	105.682	-1.16158	1.95e-37	3.31e-36
BST2	238.13	150.561	-0.661405	8.3e-20	6.25e-19
AMIGO2	84.4256	41.2939	-1.03175	3.95e-36	6.34e-35
NR3C1	44.5867	22.0055	-1.01875	3.69e-67	2.22e-65
RGCC	88.6353	56.92	-0.638946	1.72e-29	2.16e-28
CRISPLD2	84.6182	31.6789	-1.41745	1.57e-84	5.12e-82
ZBTB4	70.1104	45.9933	-0.608204	4.1e-51	1.19e-49
HEG1	66.472	28.2364	-1.23519	1.53e-83	4.37e-81
PDGFC	58.4858	24.8075	-1.23731	7.16e-61	3.11e-59
SNX18	44.7884	29.5698	-0.599002	1.24e-44	2.77e-43
C1QB	240.321	110.124	-1.12583	9.66e-32	1.32e-30
XK	33.2426	50.8302	0.612653	4.89e-23	4.47e-22
CCL2	99.4228	39.0271	-1.3491	1.03e-61	4.66e-60
EMP3	113.923	47.9295	-1.24907	1.19e-74	1.25e-72
MFAP2	88.9312	40.3473	-1.14022	9.39e-53	2.89e-51
TTC39A	32.0088	49.1462	0.61861	6.68e-25	6.76e-24
PLVAP	142.708	91.2192	-0.645654	1.74e-37	2.95e-36
FYN	55.6434	29.253	-0.927627	4.2e-60	1.74e-58
S100A9	224.304	119.556	-0.907771	3.1e-13	1.42e-12
MMP14	218.58	101.829	-1.10201	2.01e-64	1.05e-62
TGM2	115.689	73.5807	-0.652853	9.09e-22	7.75e-21
ELK3	74.6708	39.1692	-0.930824	2e-68	1.37e-66
AP1S2	48.6218	27.5657	-0.81873	1.55e-44	3.43e-43
MYH10	60.0111	27.2331	-1.13987	5.34e-59	2.09e-57
PIP4K2A	51.7383	33.9428	-0.608128	1.56e-60	6.61e-59
SH3BP5	34.7273	19.7909	-0.811232	3.67e-62	1.7e-60
BGN	412.654	120.08	-1.78094	1.09e-89	9.7e-87
FCER1G	144.617	64.9534	-1.15476	1.7e-46	4.12e-45
TYROBP	173.993	76.82	-1.17948	1.11e-49	3.05e-48
ANGPTL2	122.872	43.7218	-1.49073	1.49e-86	7.65e-84
PLTP	146.762	96.7318	-0.601421	7.3e-21	5.91e-20
MRVI1	57.1749	25.1582	-1.18435	1.01e-57	3.73e-56
BCL2L14	28.4508	43.3564	0.607776	7.36e-29	8.97e-28
SPON1	85.4062	48.2786	-0.822956	2.64e-29	3.28e-28
NID1	91.6084	50.0105	-0.873249	3.23e-44	7.09e-43
CCL5	101.819	56.7554	-0.843181	7.88e-15	4.11e-14
SERPING1	204.262	63.412	-1.68759	8.09e-88	4.78e-85
CES3	34.4316	55.4589	0.687687	2.56e-21	2.12e-20
CYBRD1	91.3468	38.5174	-1.24584	1.94e-57	7.13e-56
IL1R1	67.6171	27.3619	-1.30522	7.49e-81	1.46e-78
ZG16	85.9811	180.768	1.07205	4.37e-12	1.8e-11
ITLN1	150.969	273.966	0.859744	2.69e-07	7.09e-07
DUOX2	48.7757	124.193	1.34835	3.52e-19	2.56e-18
IL7R	48.6675	29.2573	-0.734163	4.03e-17	2.54e-16
FBLN1	129.512	46.24	-1.48588	1.95e-57	7.14e-56
ECM1	93.0684	51.8312	-0.84447	1.04e-33	1.51e-32
TCEAL3	46.1365	24.6471	-0.904489	3.15e-60	1.32e-58
C3AR1	62.9513	29.1624	-1.11013	1.44e-50	4.07e-49
RNF186	51.4122	80.787	0.652011	1.93e-15	1.06e-14
RASSF5	38.663	24.2124	-0.675209	1.4e-36	2.29e-35
BCL6	50.0908	25.874	-0.953046	2.69e-66	1.55e-64
G0S2	123.022	56.0913	-1.13306	1.34e-28	1.62e-27
ZCCHC24	63.5504	31.5382	-1.0108	6.89e-50	1.92e-48
PTPN14	31.6044	18.3941	-0.780881	1.58e-68	1.1e-66
ACP5	98.6702	55.916	-0.819355	1.39e-37	2.37e-36
ASPN	138.222	34.7574	-1.9916	9.41e-66	5.23e-64
CCDC3	45.8114	29.8991	-0.615606	3.2e-30	4.13e-29
SDC2	87.36	37.095	-1.23575	5.5e-73	5.22e-71
TNFRSF11A	26.2965	45.0702	0.777304	6.63e-22	5.7e-21
ATP2B4	69.4877	32.0418	-1.1168	1.98e-61	8.89e-60
LAMA4	64.8315	31.3175	-1.04973	6.69e-68	4.34e-66
C1orf54	46.9039	26.8297	-0.805877	6.74e-64	3.42e-62
SFRP2	472.055	56.0193	-3.07496	1.48e-88	1.07e-85
IL1B	76.2315	47.1364	-0.693545	0.0112761	0.0165176
ENPP2	49.4813	25.7915	-0.939986	2.42e-40	4.57e-39
WFDC1	31.7636	20.2751	-0.647667	1.61e-11	6.32e-11
CLEC2B	45.0692	20.8694	-1.11075	4.48e-52	1.35e-50
ARL4C	103.185	38.2678	-1.43103	1.54e-75	1.73e-73
NR1I2	34.0444	53.5272	0.652854	4.26e-25	4.35e-24
DEPP1	107.388	39.0194	-1.46057	6.17e-79	1.02e-76
ITGA5	109.898	35.9835	-1.61075	2.4e-93	4.25e-90
CXCL10	154.103	85.8078	-0.844713	4.64e-10	1.6e-09
SOCS3	122.78	59.6644	-1.04113	1.71e-44	3.77e-43
GPX3	114.11	37.9318	-1.58895	2.55e-56	9.06e-55
DDR2	55.8811	19.3152	-1.53262	1.06e-83	3.14e-81
ACKR3	62.9636	41.7293	-0.593459	1.65e-26	1.82e-25
LAMC2	124.113	72.7046	-0.771533	1.05e-14	5.4e-14
NID2	50.4591	25.5401	-0.982352	7.88e-52	2.34e-50
DPYSL3	121.852	38.1807	-1.67422	2.27e-81	4.76e-79
AXL	68.469	29.1295	-1.23297	2.03e-81	4.31e-79
MXRA8	103.863	43.3935	-1.25913	1.03e-71	9.02e-70
PLXND1	63.4409	35.8789	-0.822276	5.89e-61	2.57e-59
ALOX5	68.1662	41.5402	-0.714551	1.35e-23	1.28e-22
COL8A1	98.8688	27.0266	-1.87113	3.24e-76	3.89e-74
HMOX1	74.2447	45.3858	-0.710045	1.08e-25	1.14e-24
JAM3	47.154	21.3485	-1.14325	2.81e-85	1.07e-82
FGL2	55.6173	31.7329	-0.809554	3.11e-16	1.82e-15
ENTPD1	41.4513	24.1291	-0.780644	1.24e-66	7.3e-65
IFIT3	78.4695	51.736	-0.600964	1.27e-13	5.98e-13
DLC1	37.6152	19.2362	-0.96749	2e-65	1.1e-63
SAMD5	31.3367	52.0178	0.731154	1.35e-12	5.85e-12
AKAP12	85.6812	21.8269	-1.97287	1.34e-79	2.32e-77
C2CD4A	37.8771	60.7666	0.681953	1.68e-15	9.25e-15
RAI14	52.365	26.952	-0.958212	5.95e-66	3.35e-64
TRIM31	54.4561	83.5001	0.616684	5.36e-13	2.41e-12
EHD2	94.6193	39.3264	-1.26664	7.23e-81	1.42e-78
LEF1	43.2566	28.4812	-0.602911	7.47e-20	5.65e-19
TPSAB1	57.621	30.9823	-0.895148	6.82e-25	6.9e-24
CFD	105.476	70.0135	-0.591208	5.26e-08	1.48e-07
MCAM	75.5673	39.2242	-0.946018	6.26e-58	2.33e-56
SLC3A1	20.1352	33.2559	0.723889	1.14e-17	7.44e-17
SMTN	70.9025	44.5192	-0.671407	8.07e-15	4.21e-14
TPSB2	54.4208	28.0397	-0.956688	1.26e-27	1.46e-26
GUCY1A1	52.6152	20.4591	-1.36274	6.39e-66	3.57e-64
ROBO1	38.5489	24.6864	-0.642971	2.54e-24	2.49e-23
CAV2	53.0082	23.2695	-1.18777	3.43e-53	1.08e-51
CMTM3	68.3446	30.2074	-1.17792	1.55e-81	3.39e-79
AQP1	112.431	54.9596	-1.03259	2.23e-42	4.58e-41
DENND5A	42.4002	23.874	-0.828629	1.32e-67	8.27e-66
CNN1	229.211	41.331	-2.47138	1.71e-67	1.06e-65
CHI3L1	102.295	43.5114	-1.23328	1.16e-30	1.51e-29
COL16A1	58.3869	28.776	-1.02078	4.28e-59	1.69e-57
KLK10	148.265	69.8139	-1.08659	6.96e-11	2.58e-10
QKI	36.2693	18.5884	-0.964352	1.04e-59	4.24e-58
CCL28	25.1264	49.1025	0.966594	6.26e-26	6.7e-25
EFEMP2	68.21	27.9175	-1.28881	7.87e-86	3.27e-83
CSRP2	31.3653	18.2865	-0.77839	1.5e-45	3.46e-44
SYNPO2	97.8575	22.9081	-2.09483	8e-48	2.05e-46
CCL4	50.327	28.1158	-0.839953	9.92e-22	8.43e-21
DHRS11	29.1896	44.7973	0.617957	4.09e-19	2.95e-18
ICAM1	78.767	41.2167	-0.93436	1.32e-47	3.34e-46
FOXF1	45.5195	29.8367	-0.609397	4.16e-14	2.05e-13
MAP7D1	70.0644	42.4247	-0.723777	5.47e-69	4.02e-67
PDGFRB	94.1443	40.7952	-1.20647	2.37e-79	3.97e-77
XDH	23.8892	41.4959	0.79661	2.14e-17	1.37e-16
OLFML3	74.6736	36.8637	-1.0184	5.03e-40	9.36e-39
GNG11	50.7928	25.1426	-1.01449	7.48e-56	2.62e-54
FNBP1	51.669	28.5179	-0.857431	2.51e-44	5.53e-43
ADAMTS2	85.2503	32.196	-1.40482	4.03e-63	1.96e-61
SCPEP1	56.5034	36.4404	-0.632799	3.45e-37	5.77e-36
VSIR	53.0337	35.1347	-0.594015	1.01e-31	1.37e-30
LIX1L	44.5211	23.6713	-0.911348	2.88e-73	2.79e-71
TMEM47	55.9892	23.0955	-1.27754	8.97e-64	4.53e-62
SLC2A3	63.2601	27.0574	-1.22528	5.57e-60	2.3e-58
CSGALNACT2	47.7012	27.3276	-0.803666	4.73e-53	1.47e-51
PDLIM3	54.7371	18.7405	-1.54636	2.12e-83	5.84e-81
IL1RN	73.2792	37.0632	-0.983417	5.74e-18	3.82e-17
BHLHE41	49.9434	30.8259	-0.696149	5.26e-24	5.1e-23
ENG	94.9736	51.0914	-0.894445	3e-62	1.41e-60
MDFIC	40.1223	20.7344	-0.952378	1.37e-54	4.49e-53
MAP4K4	53.8867	34.3592	-0.649234	5.41e-51	1.56e-49
TYMP	99.9266	53.2058	-0.909285	2.76e-29	3.42e-28
COL11A1	127.629	29.0383	-2.13592	3.49e-56	1.24e-54
ABCA1	34.616	20.3903	-0.763556	3.12e-49	8.4e-48
HOPX	51.9591	18.7576	-1.4699	1.57e-73	1.53e-71
CSF1R	63.5406	29.1253	-1.1254	9.13e-55	3.02e-53
RFLNB	47.8484	24.5129	-0.964931	2.75e-68	1.86e-66
DEFA6	119.808	286.065	1.25562	1.57e-06	3.78e-06
CHN2	22.5138	35.2701	0.647637	3.61e-12	1.5e-11
EDNRA	48.1106	26.4269	-0.864348	2.11e-53	6.68e-52
GNB4	40.3989	17.9163	-1.17305	1.53e-68	1.08e-66
ADA2	54.8841	28.7568	-0.932488	2.22e-36	3.61e-35
PNMA1	66.3561	36.3515	-0.868214	7e-50	1.94e-48
CD163	75.9504	24.3393	-1.64177	3.92e-58	1.47e-56
ALDH1A3	43.5467	20.1738	-1.11008	1.02e-50	2.9e-49
CXCL9	112.291	60.3427	-0.895992	1.31e-09	4.34e-09
SLA	32.8499	18.2083	-0.851292	1.46e-47	3.69e-46
ZEB1	44.619	17.6424	-1.33861	2.37e-66	1.37e-64
PLEKHO2	54.7035	30.7535	-0.830885	1.05e-68	7.52e-67
RAB8B	38.486	25.3517	-0.60225	2.99e-33	4.29e-32
TFPI	34.7935	18.5039	-0.910987	4.24e-37	7.08e-36
SAMD4A	29.8053	16.3595	-0.86544	6.75e-57	2.45e-55
VCAM1	46.3415	20.1972	-1.19815	2.47e-60	1.04e-58
CLU	103.867	34.43	-1.59299	1.05e-50	2.98e-49
NR3C2	20.696	31.7723	0.618416	5.11e-15	2.71e-14
HCLS1	52.2343	25.7096	-1.02269	1.14e-51	3.36e-50
DUSP5	66.7195	39.7547	-0.746985	1.84e-23	1.74e-22
ITGB2	84.0167	34.6134	-1.27935	1.31e-52	3.99e-51
FGFR1	41.1841	19.5768	-1.07294	2.09e-77	2.9e-75
LRRC32	63.4466	33.9878	-0.900526	7.76e-59	3.02e-57
TSPAN4	40.5788	22.722	-0.836638	4.85e-65	2.59e-63
RGS19	43.6642	28.2827	-0.626533	2.34e-31	3.14e-30
PRAC1	110.942	209.963	0.920322	0.000363857	0.000662055
LBH	73.2605	40.3335	-0.861058	1.72e-52	5.24e-51
PPP1R12B	46.5778	20.7903	-1.16373	7.96e-25	8e-24
NAT2	20.3283	35.3348	0.797602	5.26e-24	5.1e-23
PBX3	36.0012	21.6656	-0.732639	7.54e-51	2.16e-49
SERPINE1	144.453	34.9645	-2.04663	4.45e-80	8.36e-78
GIPC2	29.6165	45.7934	0.628737	9.35e-28	1.09e-26
C4orf19	24.4865	37.7943	0.626183	9.19e-31	1.2e-29
CD300A	39.6123	22.6298	-0.807725	8.25e-34	1.21e-32
CA1	40.9721	66.7337	0.703775	1.52e-06	3.66e-06
MPEG1	50.636	29.7513	-0.767211	4.82e-23	4.41e-22
CDC42EP3	33.7906	20.9064	-0.692676	2.67e-39	4.82e-38
MSRB3	39.3104	21.1202	-0.896289	9.45e-46	2.21e-44
CD52	69.7515	40.6518	-0.778904	6.42e-25	6.5e-24
FBXO32	67.8285	25.4041	-1.41683	1.79e-65	9.91e-64
HLA-DRB6	66.7171	41.6568	-0.679502	1.72e-18	1.19e-17
KLHL5	42.1274	20.6417	-1.02919	4.25e-68	2.83e-66
CBX6	43.0358	24.3479	-0.82174	1.7e-43	3.67e-42
F2R	61.1982	36.8702	-0.731032	5.78e-37	9.59e-36
ADAMTS12	46.0667	19.5934	-1.23336	3.34e-61	1.48e-59
ACE2	33.8664	69.2059	1.03104	4.68e-19	3.36e-18
GUCY1B1	44.1212	19.8702	-1.15087	9.88e-73	9.06e-71
APLNR	52.1084	26.9494	-0.951262	4.24e-46	1e-44
CCL11	48.2303	31.1843	-0.629117	1.18e-08	3.55e-08
LTBP3	55.333	28.8094	-0.941599	6.16e-54	1.98e-52
CPE	71.6754	46.022	-0.639155	9.35e-19	6.58e-18
KCNMA1	35.9587	13.9195	-1.36923	3.77e-47	9.38e-46
HOXB2	32.6241	21.3722	-0.610205	1.18e-47	2.98e-46
TGFB1	92.5359	42.7912	-1.1127	9.38e-59	3.63e-57
SYDE1	34.7281	20.9163	-0.731478	1.84e-65	1.02e-63
PDLIM2	25.2937	16.3385	-0.630502	8.68e-47	2.1e-45
LTBP2	58.8924	24.1414	-1.28657	5.66e-68	3.7e-66
PLEK	48.9244	27.7878	-0.816101	4.72e-28	5.56e-27
DUOXA2	24.8455	72.1486	1.53799	1.31e-22	1.17e-21
RCN3	82.5372	38.8415	-1.08745	9.37e-65	4.98e-63
LST1	33.6884	20.855	-0.691854	5.16e-33	7.35e-32
CD48	32.8574	21.5978	-0.605335	7.63e-21	6.16e-20
CHST15	43.1893	18.3499	-1.2349	3.75e-78	5.64e-76
RGL1	32.3325	19.5745	-0.724011	8.51e-48	2.17e-46
STAB1	42.849	23.13	-0.889497	6.51e-40	1.2e-38
CFI	46.8392	31.1178	-0.589975	1.16e-19	8.67e-19
TRIB2	51.1664	29.5355	-0.792747	2.74e-46	6.53e-45
RDX	41.18	22.6631	-0.861596	5.11e-39	9.09e-38
ADAMTS1	49.6807	19.7827	-1.32845	7.17e-61	3.11e-59
WNK4	30.0672	45.1872	0.587723	4.78e-18	3.21e-17
TLN1	93.7709	60.531	-0.631467	2.83e-39	5.08e-38
PXDC1	43.7692	25.4894	-0.78002	1.99e-55	6.84e-54
DYSF	29.8645	18.422	-0.697005	1.43e-50	4.03e-49
FXYD6	43.7597	15.3899	-1.50761	9.07e-76	1.06e-73
LOXL1	58.5454	24.1256	-1.27899	3.17e-65	1.72e-63
COX7A1	47.4403	21.7251	-1.12675	7.92e-73	7.35e-71
LSP1	49.692	27.0039	-0.879846	1.23e-43	2.66e-42
PLK2	49.3296	30.7831	-0.680316	3.24e-28	3.85e-27
P3H1	39.9123	23.9815	-0.73491	2.85e-66	1.63e-64
GPC1	47.7567	29.5398	-0.69304	4.88e-35	7.47e-34
ADGRA2	46.3626	22.2885	-1.05666	3.22e-72	2.86e-70
PTGIS	59.8189	13.7067	-2.12572	4.03e-81	8.13e-79
DIP2C	28.4784	17.7435	-0.682576	1.75e-46	4.23e-45
GYPC	36.1341	18.8221	-0.940932	1.88e-65	1.04e-63
NXPE4	39.3942	68.8739	0.805975	1.92e-10	6.88e-10
ADAM19	45.0476	27.3587	-0.71945	2.08e-35	3.24e-34
PRRX1	53.897	17.5325	-1.62017	9.11e-78	1.29e-75
PTAFR	34.6992	20.5719	-0.754224	8.7e-33	1.23e-31
MRC1	56.7238	19.3522	-1.55146	5.32e-48	1.37e-46
SYNPO	49.9314	26.6845	-0.903947	4.08e-61	1.8e-59
FAP	51.432	16.4582	-1.64386	1.13e-81	2.5e-79
PRAF2	44.1858	28.9368	-0.610675	5.11e-42	1.03e-40
PTPRC	43.2173	23.2855	-0.892178	3.21e-23	2.97e-22
FZD1	33.746	19.844	-0.766014	1.38e-54	4.53e-53
RETNLB	45.7559	91.2996	0.996651	7.3e-09	2.24e-08
NUAK1	35.2457	16.0634	-1.13367	2.05e-76	2.53e-74
RBP1	60.5538	36.1437	-0.744473	6.32e-12	2.57e-11
CYGB	45.0651	27.1004	-0.733699	2.55e-42	5.23e-41
TINAG	17.4078	29.331	0.752696	9.56e-21	7.65e-20
GLI3	18.8414	12.3683	-0.607262	1.1e-50	3.11e-49
APBB1IP	28.9877	16.014	-0.856105	1.55e-44	3.43e-43
HAPLN3	41.5338	24.5895	-0.756242	1.25e-36	2.05e-35
NXPE1	21.4308	35.6966	0.736099	2.34e-12	9.9e-12
LHFPL6	64.6374	24.0643	-1.42547	2.52e-90	2.51e-87
COL18A1	87.6402	37.224	-1.23536	3.71e-77	4.97e-75
PHLDA3	59.4284	33.1006	-0.844297	4.63e-40	8.64e-39
CHN1	27.1854	16.3728	-0.731532	8.52e-39	1.51e-37
ARHGAP29	24.767	14.7377	-0.748907	1.47e-31	1.99e-30
RUNX2	29.8672	14.5455	-1.03799	4.75e-55	1.6e-53
OLFML2B	78.0488	26.5235	-1.55711	3.27e-87	1.8e-84
MFGE8	73.6665	33.5525	-1.13459	8.88e-76	1.04e-73
DCHS1	32.3992	19.1297	-0.760142	2.28e-40	4.31e-39
FRMD6	39.3275	13.6934	-1.52205	1.71e-89	1.44e-86
CD4	49.464	28.9601	-0.77231	6.45e-31	8.49e-30
OLFML2A	29.0839	18.9526	-0.617831	1.05e-25	1.1e-24
LINC00261	34.09	55.1849	0.694926	1.09e-06	2.67e-06
NOTCH3	64.9703	29.8763	-1.12078	1.99e-69	1.49e-67
LMCD1	33.5251	16.7682	-0.999512	4.87e-73	4.65e-71
DBN1	66.4466	34.9315	-0.927666	2.68e-47	6.7e-46
GPX8	47.4595	23.6489	-1.00492	5.48e-51	1.58e-49
GAS7	29.2079	15.9786	-0.870215	1.2e-55	4.19e-54
CERCAM	56.4044	23.387	-1.2701	3.27e-77	4.45e-75
PRF1	37.846	23.2444	-0.703259	4.82e-11	1.82e-10
MS4A7	35.3644	17.7051	-0.998131	8.14e-41	1.55e-39
TNFSF13B	34.8252	17.5047	-0.992389	6.53e-39	1.16e-37
MAGEH1	41.8362	23.7953	-0.814073	7.25e-52	2.16e-50
IGFBP6	74.716	24.7864	-1.59187	6.66e-62	3.06e-60
ZNF532	30.3896	15.2489	-0.994874	3.51e-71	2.92e-69
STC1	43.1906	21.8437	-0.983496	3.17e-41	6.16e-40
ITPRIP	36.5014	21.0156	-0.796495	4.97e-59	1.95e-57
PDE5A	29.8095	17.7939	-0.744391	1.59e-19	1.18e-18
CST1	179.324	88.6311	-1.01668	1.17e-07	3.19e-07
PDPN	58.1455	27.6519	-1.07229	1.37e-49	3.75e-48
MLLT11	26.1073	12.759	-1.03294	2.6e-74	2.69e-72
TNFAIP2	55.7528	31.8921	-0.805845	1.25e-32	1.75e-31
WIPF1	41.5957	19.5703	-1.08777	2.85e-67	1.74e-65
MEF2C	23.5764	13.3775	-0.817541	9.58e-54	3.07e-52
GMFG	42.9129	25.8154	-0.733182	2.29e-38	4e-37
NAV1	25.6692	14.8857	-0.786117	2.87e-48	7.49e-47
CAVIN3	72.532	31.8965	-1.18522	7.28e-61	3.15e-59
CPED1	23.2983	14.5209	-0.682096	1.06e-16	6.45e-16
CADM1	21.0821	12.9669	-0.701191	1.12e-40	2.13e-39
CRIP2	51.195	27.3999	-0.901829	1.69e-63	8.39e-62
SNAI2	43.755	17.9689	-1.28395	7e-66	3.91e-64
RAMP1	88.0163	41.8966	-1.07094	2.64e-35	4.1e-34
CPQ	41.6193	24.0139	-0.79338	4.26e-47	1.05e-45
EMILIN1	115.013	39.872	-1.52834	7.56e-85	2.62e-82
BTNL3	20.867	31.9725	0.615612	9.68e-19	6.8e-18
AMOTL1	33.5615	13.3864	-1.32604	1.04e-90	1.18e-87
PTPRM	29.8008	14.8384	-1.00602	9.9e-80	1.75e-77
PCDH17	21.8073	13.215	-0.722633	8.95e-43	1.87e-41
NDN	46.7756	21.4214	-1.1267	4.77e-69	3.54e-67
LINC01133	27.6977	44.2401	0.675586	9.52e-20	7.14e-19
ITGA11	39.9318	17.496	-1.19052	9.19e-53	2.84e-51
GLIPR2	45.076	25.4973	-0.822016	7.03e-48	1.81e-46
FOLR2	41.0941	20.9992	-0.968598	4.04e-27	4.59e-26
CDKN1C	40.0097	24.6478	-0.698894	1.04e-29	1.32e-28
HTRA3	80.0928	35.0079	-1.19399	2.51e-53	7.89e-52
GULP1	24.4896	14.1492	-0.791455	7.71e-29	9.39e-28
TMEM204	49.2887	25.0959	-0.973802	1.27e-70	1.02e-68
APOD	99.1659	25.803	-1.9423	4.42e-42	8.94e-41
SULT1B1	23.28	40.0493	0.782682	4.39e-17	2.76e-16
SLC15A3	37.162	21.2006	-0.809724	4.18e-45	9.49e-44
FCGR2A	49.3175	22.0785	-1.15946	3.25e-45	7.42e-44
EVI2B	39.2899	21.5915	-0.863695	7.62e-31	1e-29
LILRB1	19.7988	13.0018	-0.606704	9.39e-34	1.37e-32
SMIM31	22.6343	34.1031	0.591393	4.24e-12	1.75e-11
PRKG1	21.7285	13.8383	-0.650924	1.52e-30	1.97e-29
CRYAB	55.2446	16.5074	-1.74272	5.03e-86	2.23e-83
LCP2	33.9968	18.3924	-0.886287	3.28e-36	5.29e-35
IGHG1	372.109	175.3	-1.0859	1.05e-09	3.51e-09
ARHGEF17	28.0973	17.26	-0.702998	8.49e-63	4.06e-61
RNF144A	28.9043	17.8527	-0.695143	9.55e-40	1.76e-38
DES	610.485	68.6583	-3.15245	1.53e-35	2.4e-34
SLC43A3	38.0036	22.2091	-0.774985	1.59e-41	3.14e-40
SIRPA	48.5533	26.6425	-0.865837	6.25e-47	1.53e-45
THBS3	33.4507	20.3493	-0.717057	5.6e-54	1.81e-52
ISLR	125.76	42.0245	-1.58137	1.91e-71	1.61e-69
AHNAK2	46.2865	16.5118	-1.4871	1.6e-47	4.02e-46
HCK	43.6957	22.1285	-0.981586	5.53e-44	1.21e-42
CCR5	23.6594	15.2673	-0.631969	4.13e-22	3.6e-21
AIFM3	22.3003	33.4743	0.585991	1.18e-18	8.26e-18
CRABP2	62.3771	25.4335	-1.29429	1.78e-28	2.13e-27
PHLDB2	32.3532	12.0557	-1.4242	1.29e-71	1.11e-69
ARHGAP23	27.9605	18.2576	-0.61489	1.93e-45	4.42e-44
FIBIN	51.9866	19.9673	-1.3805	1.58e-64	8.37e-63
CYBB	60.9698	27.9045	-1.1276	1.25e-35	1.96e-34
IDO1	69.0458	32.9527	-1.06716	0.00118563	0.00201118
DSE	27.336	12.5827	-1.11936	1.69e-64	8.88e-63
SPSB1	46.2478	28.3567	-0.705693	5.38e-55	1.8e-53
S100A2	73.8337	33.4819	-1.1409	4.41e-06	1.01e-05
HLA-DQA1	122.145	44.0855	-1.47022	2.42e-15	1.31e-14
MBNL1-AS1	17.0566	11.1211	-0.617032	4.82e-22	4.18e-21
PTPRS	23.5389	15.2773	-0.623656	6.48e-34	9.54e-33
PLEKHO1	41.451	18.5436	-1.16048	7.92e-78	1.13e-75
FCGR2C	18.6502	10.4101	-0.841208	3.85e-37	6.44e-36
FOSB	62.6439	26.7434	-1.22799	3.5e-16	2.05e-15
TLR2	29.3295	15.16	-0.952081	1.35e-45	3.13e-44
CXCL12	45.0025	18.2142	-1.30494	6.73e-51	1.93e-49
CSF3R	22.4113	13.5249	-0.728616	1.16e-27	1.35e-26
DAPK1	31.5955	18.9337	-0.738761	5.54e-27	6.23e-26
SOWAHA	19.3584	32.0102	0.725574	1.18e-20	9.42e-20
ARMCX2	34.5477	16.4626	-1.0694	1.5e-61	6.76e-60
CHP2	29.8297	52.3725	0.812059	2.29e-09	7.39e-09
PDLIM7	72.2499	30.7147	-1.23407	1.38e-77	1.93e-75
ZSCAN18	21.3115	13.8223	-0.624631	2.68e-28	3.2e-27
WNT2	32.4045	19.7343	-0.715487	5.71e-19	4.08e-18
ARHGEF6	24.2536	14.2778	-0.764426	1.08e-50	3.08e-49
CPA3	42.201	23.8909	-0.820818	1.79e-19	1.32e-18
CLIP3	33.7291	16.1974	-1.05823	5.03e-66	2.87e-64
NRP1	43.1022	16.9427	-1.3471	1.05e-85	4.19e-83
ADTRP	22.7688	35.6179	0.645542	1.38e-05	2.98e-05
NCKAP1L	24.0125	14.6597	-0.711928	2.78e-39	5.01e-38
COL7A1	34.9599	19.5786	-0.836423	7.12e-17	4.41e-16
FPR1	37.8759	16.7942	-1.17332	4.49e-39	8.01e-38
FBLN5	36.9317	16.5203	-1.16062	4.47e-65	2.4e-63
LMO2	25.0879	14.9326	-0.748521	1.51e-50	4.26e-49
VSIG4	61.4062	20.7334	-1.56643	9.27e-55	3.06e-53
ITM2A	30.8888	20.0878	-0.620762	7.03e-23	6.36e-22
APOBEC1	21.66	33.5107	0.629589	1.09e-15	6.09e-15
GIMAP4	41.5895	22.4168	-0.891635	4.41e-45	1e-43
HOXB13	22.2793	37.2419	0.74122	1.07e-15	5.99e-15
SYNM	87.0738	17.9221	-2.2805	9.54e-38	1.63e-36
COL10A1	114.859	22.0922	-2.37826	1.14e-68	8.17e-67
ELN	53.8919	26.14	-1.04381	2.49e-29	3.09e-28
ROBO4	23.2493	15.0033	-0.631908	2.76e-39	4.98e-38
SLC24A3	34.4955	16.8718	-1.03179	2.22e-50	6.2e-49
TBC1D9	27.9899	17.5407	-0.674194	1.99e-31	2.69e-30
MYO1F	24.2577	15.2307	-0.671461	1.18e-39	2.16e-38
IFFO1	22.6129	13.0575	-0.792267	1.66e-68	1.15e-66
CNRIP1	25.619	12.169	-1.074	2.4e-81	4.9e-79
INHBB	31.6472	20.0969	-0.655103	3.5e-34	5.19e-33
TMEM45A	32.7342	13.2722	-1.3024	1.42e-66	8.3e-65
ANKRD40CL	15.9341	24.6224	0.627855	2.08e-19	1.53e-18
APOBEC3G	26.3474	15.4953	-0.76583	1.63e-17	1.05e-16
HLX	22.7568	12.7985	-0.830319	2.39e-80	4.54e-78
SPOCK1	58.0141	14.2077	-2.02973	6.35e-92	1.01e-88
SDS	26.1933	16.4568	-0.670515	4.85e-25	4.93e-24
GPSM1	20.9402	13.5647	-0.626419	7.1e-46	1.66e-44
LY86	25.3263	14.7707	-0.7779	7.86e-41	1.5e-39
LAMB2	65.0929	32.2154	-1.01475	3.21e-76	3.88e-74
UBE2E2	31.2486	14.2823	-1.12957	5.01e-71	4.12e-69
GNG2	23.5847	13.2431	-0.832613	3.55e-41	6.89e-40
DCBLD2	39.7405	17.1929	-1.20879	1.6e-33	2.33e-32
ACSM3	14.0923	23.3314	0.727359	1.11e-21	9.44e-21
COPZ2	33.6542	16.0465	-1.06853	5.33e-76	6.3e-74
CCDC80	71.0304	14.0329	-2.33962	4.58e-97	1.83e-93
FSCN1	80.4806	42.745	-0.912884	1.39e-38	2.45e-37
CTSF	36.0015	21.7988	-0.723809	1.57e-42	3.25e-41
ZNF469	17.6915	11.2767	-0.649713	5.82e-54	1.88e-52
IFIT1	35.7237	21.8548	-0.708932	4.74e-24	4.6e-23
LAIR1	26.1263	13.8077	-0.92003	8.3e-51	2.38e-49
RAMP3	39.3772	24.741	-0.670457	3.12e-38	5.41e-37
EVL	27.7689	14.3588	-0.951535	4.01e-59	1.59e-57
C5AR1	46.2224	18.1619	-1.34768	9.99e-64	5.03e-62
PDK4	39.7887	21.3468	-0.898343	3.47e-10	1.21e-09
FPR3	47.5143	21.4332	-1.14851	4.72e-43	1e-41
RPS6KA2	30.1589	18.4377	-0.709926	3.95e-39	7.07e-38
GLT8D2	32.7401	14.398	-1.18518	1.72e-69	1.29e-67
CXCL5	119.463	62.4554	-0.935662	0.000255743	0.000474981
NTM	41.8133	12.8057	-1.70717	6.17e-74	6.15e-72
FZD4	22.6801	14.36	-0.659373	6.84e-58	2.54e-56
ACTC1	16.9173	9.65835	-0.808655	2.75e-43	5.89e-42
S1PR3	28.7996	12.3806	-1.21797	2.93e-86	1.46e-83
EVA1B	38.8284	24.8468	-0.644051	5.04e-39	8.97e-38
ADGRF5	31.61	15.4033	-1.03714	3.18e-62	1.48e-60
BCAT1	33.5346	11.0267	-1.60464	3.37e-72	2.97e-70
FERMT3	40.102	26.3904	-0.603661	1.52e-27	1.76e-26
ZNF331	21.6526	12.2192	-0.825394	1.43e-37	2.44e-36
CLEC11A	49.722	24.5397	-1.01877	4.94e-62	2.29e-60
FAM20C	46.4688	20.4265	-1.18582	6.69e-79	1.09e-76
GPC6	30.1134	11.949	-1.33351	2.9e-79	4.81e-77
PLXDC2	38.8772	15.9219	-1.28791	1.51e-60	6.43e-59
KLHDC8B	30.8753	18.6949	-0.723811	1.81e-54	5.92e-53
LCN15	51.9011	94.2011	0.859979	5.89e-05	0.000118119
PKD2	33.7098	15.7282	-1.09982	3.22e-72	2.86e-70
TREM2	43.1245	19.7372	-1.12759	1.51e-41	2.99e-40
IL6	38.2698	17.0736	-1.16444	8.69e-24	8.33e-23
BOC	21.5308	10.2591	-1.0695	6.2e-67	3.7e-65
BAG2	28.4376	17.8914	-0.668538	3.7e-22	3.24e-21
CCL13	33.8115	17.0058	-0.991489	3.01e-21	2.49e-20
DIXDC1	22.4197	13.6137	-0.719711	7.32e-37	1.21e-35
TPSG1	17.8092	27.0072	0.600722	2.47e-11	9.52e-11
DACT3	21.9487	10.1502	-1.11262	8.15e-80	1.46e-77
DTX3	24.0699	14.6536	-0.715976	6.33e-45	1.43e-43
FGD5	22.6492	14.0717	-0.686662	9.59e-51	2.74e-49
CLDN5	27.5299	15.2018	-0.856761	3.07e-40	5.76e-39
PREX1	29.7385	19.1936	-0.631706	1.02e-38	1.79e-37
FSTL3	49.7227	23.6632	-1.07126	1e-58	3.87e-57
FHL3	38.3987	23.9738	-0.679599	1.01e-49	2.78e-48
JAK3	23.2595	15.3657	-0.598108	2.07e-32	2.88e-31
HCST	29.0442	17.3939	-0.739669	2.31e-34	3.45e-33
MAOB	39.4039	16.8689	-1.22397	4.68e-38	8.1e-37
KLF12	18.389	12.1366	-0.599473	1.99e-23	1.87e-22
RGS16	50.8799	24.574	-1.04996	8.94e-45	2e-43
LMOD1	82.6634	17.6416	-2.22827	3.12e-72	2.8e-70
FAM126A	17.7014	10.7366	-0.72133	6.33e-37	1.05e-35
F13A1	48.3574	14.8157	-1.70661	1.18e-50	3.34e-49
SIGLEC10	22.318	14.068	-0.66579	8.1e-26	8.61e-25
THBD	34.9546	16.9673	-1.04273	5.58e-66	3.17e-64
PDZRN3	27.8374	16.2983	-0.772303	8.74e-31	1.14e-29
PLA2G7	32.9863	20.0818	-0.715977	9.34e-23	8.42e-22
TNS2	30.322	18.5125	-0.711866	1.88e-46	4.53e-45
IFIT2	28.5329	18.3072	-0.640209	3.11e-19	2.27e-18
IL10RA	28.1845	14.4767	-0.961166	1.33e-43	2.89e-42
GXYLT2	24.7448	14.4426	-0.776796	1.49e-31	2.01e-30
ANOS1	25.8813	13.9071	-0.896094	6.86e-38	1.18e-36
LOX	55.2874	17.0368	-1.6983	1.32e-72	1.2e-70
SRPX	42.2812	13.8199	-1.61327	4.47e-73	4.29e-71
AOC3	62.4566	16.1647	-1.95001	1.76e-90	1.88e-87
CCL21	100.306	31.7331	-1.66034	9.24e-50	2.54e-48
CD84	21.6387	11.1846	-0.952103	4.03e-45	9.17e-44
PRICKLE1	18.8307	8.40085	-1.16448	1.36e-76	1.74e-74
LPL	28.9131	19.1515	-0.594265	2.32e-12	9.81e-12
LRRC15	40.5739	14.4416	-1.49032	2.39e-39	4.33e-38
ATP10A	16.4469	10.3499	-0.668193	1.02e-67	6.43e-66
KRT6B	46.9414	21.9299	-1.09796	0.000303826	0.000558625
MAP1B	29.0657	10.1747	-1.51433	1.09e-84	3.61e-82
IL18BP	28.6959	16.932	-0.761093	5.59e-33	7.93e-32
PTGS1	27.4541	16.2348	-0.757936	6.91e-36	1.09e-34
MS4A4A	40.2272	16.1249	-1.31888	6.51e-45	1.46e-43
TRPS1	16.328	9.2725	-0.816315	2.97e-72	2.67e-70
SELPLG	35.6531	21.2938	-0.743592	9.25e-36	1.46e-34
ADGRL4	32.1263	15.6737	-1.03541	7.68e-57	2.78e-55
CDHR1	27.55	44.0429	0.676855	8.44e-15	4.39e-14
HDGFL3	19.6977	12.4277	-0.664469	9.49e-33	1.33e-31
ARMCX1	28.8403	12.575	-1.19752	7.52e-73	7.02e-71
CSF2RB	30.9781	15.2326	-1.02409	2.88e-39	5.17e-38
GPR68	26.1562	13.8397	-0.918342	1.92e-63	9.49e-62
CDKN2B	34.0476	20.1879	-0.754063	1.92e-29	2.4e-28
CHST11	31.1296	13.1066	-1.24799	6.99e-83	1.77e-80
MEIS2	21.08	9.76795	-1.10975	2.99e-55	1.02e-53
CFL2	28.6788	11.7843	-1.28312	4.44e-64	2.28e-62
TNFAIP6	46.741	14.6806	-1.67078	4.64e-69	3.46e-67
ADAMTS5	18.7707	9.72825	-0.948227	5.34e-51	1.54e-49
SULT1C2	12.9387	20.5817	0.669669	6.57e-10	2.24e-09
SSPN	25.1066	11.8408	-1.0843	2.19e-51	6.41e-50
PTGS2	38.2208	23.3702	-0.709685	1.61e-10	5.79e-10
PLN	72.2502	14.0601	-2.36139	5.99e-74	6.01e-72
CYTH4	20.2414	12.6809	-0.674652	3.01e-41	5.86e-40
PIK3CD	21.0587	12.747	-0.724263	1.03e-42	2.15e-41
ARHGAP9	20.0743	12.8794	-0.640285	6.08e-27	6.84e-26
SLC16A9	13.1017	20.68	0.658483	2.54e-14	1.28e-13
FLNC	44.8364	17.6373	-1.34604	1.98e-36	3.23e-35
RASSF4	24.8307	14.3003	-0.796078	3e-43	6.42e-42
RCAN2	24.3933	13.8503	-0.816568	1.23e-33	1.79e-32
ITIH5	19.5595	12.663	-0.627248	3.7e-11	1.41e-10
GGT5	34.0649	14.9972	-1.1836	1.1e-81	2.47e-79
EMCN	18.7465	10.7923	-0.796616	9.88e-39	1.75e-37
MRAP2	15.8381	27.1588	0.778024	7.52e-17	4.65e-16
DNAJB4	26.0249	14.9852	-0.796354	6.2e-40	1.15e-38
SFRP4	123.783	26.2218	-2.23898	3.13e-65	1.7e-63
GPR183	32.4076	17.5502	-0.884842	5.03e-30	6.44e-29
TMEM140	34.9782	20.9778	-0.737596	1.86e-50	5.21e-49
LRRC19	18.7813	31.0578	0.725655	5.12e-20	3.92e-19
LIMS2	25.7593	14.0048	-0.87917	1.46e-39	2.67e-38
TRPV2	28.5215	16.7422	-0.768559	2.65e-52	8.04e-51
DACT1	34.0874	14.8317	-1.20056	4.81e-61	2.11e-59
PLXNC1	23.4462	11.7595	-0.995528	4.66e-47	1.15e-45
CX3CL1	30.9216	20.1024	-0.621245	5.51e-15	2.91e-14
GLIS2	33.1425	14.2718	-1.21552	5.19e-74	5.24e-72
TMEM273	19.7071	11.3826	-0.79189	1.66e-44	3.67e-43
HSPA6	32.6655	16.7724	-0.961674	1.43e-26	1.58e-25
CA4	21.0528	41.6722	0.985073	1.23e-09	4.09e-09
CASP5	13.2099	23.8799	0.854174	1.36e-30	1.77e-29
KLF9	33.6228	17.618	-0.932393	3.41e-40	6.39e-39
DIO2	21.668	12.1578	-0.833687	1.41e-24	1.4e-23
TUBAL3	13.8622	24.1956	0.803584	4.24e-19	3.06e-18
SPHK1	35.8115	15.0068	-1.25481	8.51e-64	4.31e-62
CALHM2	27.7777	15.7228	-0.821073	4.08e-63	1.98e-61
EGR3	27.9563	14.292	-0.967962	2.48e-24	2.44e-23
C1QTNF3	22.7845	11.2437	-1.01893	1.47e-39	2.69e-38
BCL6B	19.2552	12.2465	-0.652879	1.34e-55	4.67e-54
CSGALNACT1	21.7795	14.0294	-0.634523	6.25e-31	8.24e-30
CCR1	29.6929	14.9265	-0.992241	6.81e-43	1.44e-41
MAB21L2	63.7989	14.945	-2.09387	1.02e-47	2.59e-46
GAS1	72.5978	11.2166	-2.69429	1.56e-95	4.15e-92
APOL3	26.2355	17.0736	-0.619756	1.1e-21	9.31e-21
CCL8	28.4882	12.9549	-1.13687	8.49e-33	1.2e-31
RASSF2	27.0825	13.2122	-1.03549	2.9e-63	1.42e-61
IGF1	13.4473	7.79507	-0.78668	1.67e-34	2.5e-33
LY96	39.1402	16.3529	-1.2591	1.25e-53	4e-52
L1TD1	32.9733	59.48	0.851106	0.00222062	0.00361906
DEFA5	220.025	353.959	0.685918	0.00676043	0.0102483
SAMSN1	24.9824	13.4903	-0.888988	2.5e-26	2.72e-25
MINDY2	19.5998	12.2077	-0.68305	7.29e-36	1.15e-34
DPYD	26.3451	11.7345	-1.16678	3.16e-52	9.56e-51
LPAR1	21.9078	13.603	-0.687515	3.2e-24	3.13e-23
ADAM8	30.0484	16.7054	-0.846973	7.23e-42	1.45e-40
CD34	24.5979	15.3493	-0.680357	2.16e-49	5.87e-48
PODN	31.2305	15.0583	-1.0524	1.93e-46	4.64e-45
SASH3	28.3444	18.4827	-0.616889	1.53e-22	1.36e-21
STX19	17.2685	26.6764	0.62742	2.26e-20	1.77e-19
ENO2	37.9608	24.3529	-0.64042	3.88e-22	3.39e-21
FBLN2	60.0436	21.0384	-1.51298	1.14e-67	7.14e-66
MMP19	26.2582	11.51	-1.18989	6.96e-82	1.59e-79
HAVCR2	26.9612	13.8866	-0.95719	2.15e-43	4.62e-42
ZBTB47	25.3893	15.1864	-0.741441	3.62e-55	1.23e-53
MOGAT2	17.4846	26.5845	0.604498	1.03e-11	4.1e-11
C6orf15	33.7129	13.4772	-1.32278	1.88e-05	4e-05
ARHGAP24	14.6922	9.67897	-0.602128	6.83e-53	2.12e-51
ECSCR	19.5349	11.3817	-0.779338	3.87e-53	1.21e-51
HEPACAM2	28.5539	50.1022	0.811185	7.01e-08	1.96e-07
UCHL1	28.6014	12.515	-1.19243	2.15e-71	1.8e-69
IFI44	40.4133	26.3335	-0.617929	1.06e-13	5.05e-13
ARHGAP30	27.233	14.965	-0.863765	8.26e-40	1.52e-38
MFAP5	46.1544	10.5168	-2.13378	8.32e-70	6.41e-68
VAMP5	56.9273	31.6517	-0.846838	3.33e-47	8.32e-46
FST	17.9059	9.66198	-0.890048	1.04e-59	4.25e-58
PALM	19.4625	11.5581	-0.75179	6.47e-49	1.74e-47
FYB1	21.5553	12.6523	-0.768645	1.96e-25	2.05e-24
AKT3	22.4779	10.2834	-1.12819	4.16e-82	1.01e-79
CLEC7A	21.4752	11.352	-0.919721	2.87e-37	4.83e-36
GJA4	25.6672	16.8383	-0.608179	3.13e-38	5.43e-37
SERPINA3	17.5434	8.37148	-1.06738	1e-12	4.39e-12
SVEP1	15.4429	9.57522	-0.68957	1.61e-34	2.42e-33
PRELP	43.6275	11.2584	-1.95424	3.64e-74	3.75e-72
LAT2	20.8229	12.8031	-0.701675	1.97e-42	4.04e-41
ERP27	16.9022	27.1186	0.682074	3.48e-07	9.05e-07
LINC00668	16.9117	26.1214	0.627213	1.47e-13	6.9e-13
COL5A3	27.445	14.5953	-0.911047	1.62e-43	3.5e-42
ATP8B2	26.8666	11.5394	-1.21924	3.24e-83	8.61e-81
TSPAN18	23.5039	13.5577	-0.793781	2.5e-41	4.88e-40
FEZ1	19.0254	9.06466	-1.0696	7.19e-79	1.16e-76
EGR2	28.7236	10.9265	-1.3944	1.18e-64	6.25e-63
VASH1	21.3331	12.7923	-0.737814	1.05e-57	3.88e-56
CLEC4E	15.1909	9.52529	-0.673376	3.63e-30	4.68e-29
FCGR3B	22.6321	11.7724	-0.942963	2.6e-25	2.68e-24
MITF	20.2189	9.20879	-1.13462	4.22e-78	6.29e-76
BCL2A1	46.1897	18.9583	-1.28474	7.15e-35	1.09e-33
MFAP4	78.8639	29.1416	-1.43628	3.93e-43	8.35e-42
HSPB8	51.8314	11.7969	-2.13542	2.11e-82	5.18e-80
KDR	22.0335	14.4298	-0.610647	2.91e-33	4.18e-32
GSDME	17.0934	8.08397	-1.0803	3.44e-78	5.28e-76
CD109	32.4301	13.5569	-1.25831	1.47e-59	5.95e-58
MRAS	21.2169	10.1992	-1.05675	1.27e-91	1.84e-88
TUSC3	20.2529	11.2875	-0.843404	1.18e-63	5.89e-62
FOSL1	40.4644	26.6107	-0.604648	0.00350983	0.00555389
CXCL11	68.6222	43.33	-0.663309	0.00365979	0.00578029
CCDC8	16.8548	9.87491	-0.771317	3.22e-58	1.22e-56
MEDAG	26.3063	10.3801	-1.34158	3.88e-72	3.4e-70
C1orf162	26.6466	11.4047	-1.22432	1.1e-63	5.49e-62
ESAM	31.6139	20.2243	-0.644473	8.52e-52	2.53e-50
SOBP	15.8807	10.0228	-0.66398	9.58e-28	1.12e-26
ADAM12	49.9823	11.7442	-2.08946	4.74e-74	4.81e-72
MRGPRF	41.5084	12.9685	-1.67839	5.34e-70	4.15e-68
FRY	15.4331	10.1215	-0.608605	4.68e-29	5.74e-28
RGMA	16.1199	8.59547	-0.907195	2.28e-41	4.47e-40
KRT80	41.9211	26.8813	-0.641076	9.27e-09	2.82e-08
MOXD1	25.786	11.6288	-1.14889	5.33e-53	1.66e-51
NOS2	21.0361	40.7963	0.955573	8.22e-20	6.2e-19
AQP9	34.2676	11.4731	-1.57858	3.55e-41	6.89e-40
HIP1	23.9011	14.9548	-0.676464	5.64e-42	1.14e-40
THEMIS2	28.8404	14.614	-0.980743	5.38e-59	2.1e-57
GPR176	19.2895	10.3041	-0.904602	7.19e-68	4.62e-66
CDH5	31.2412	15.6544	-0.996886	3.03e-58	1.15e-56
CD209	17.0331	11.1356	-0.613165	8.46e-16	4.8e-15
IL17RD	20.0276	13.0454	-0.618452	6.29e-08	1.76e-07
CALCRL	21.1099	11.6147	-0.86197	4.21e-46	9.96e-45
GPX7	27.498	16.1315	-0.769442	3e-37	5.03e-36
DNAJB5	15.3813	9.30186	-0.725583	6.86e-56	2.41e-54
KLK6	97.4553	34.9545	-1.47926	6.16e-06	1.39e-05
IL4I1	27.7786	15.6547	-0.82738	5.97e-29	7.29e-28
GPRC5B	17.4569	11.4258	-0.61151	3.53e-39	6.33e-38
COL14A1	43.5072	14.7637	-1.5592	9.18e-49	2.45e-47
CCDC9B	20.2492	12.6671	-0.676775	1.35e-21	1.14e-20
EVI2A	24.3439	11.6843	-1.05899	2.94e-38	5.11e-37
NCF2	39.0832	16.6049	-1.23494	5.06e-48	1.31e-46
SLC1A3	16.8091	8.72359	-0.946252	2.51e-54	8.16e-53
CYTIP	22.5	14.0857	-0.675695	3e-19	2.19e-18
HOMER3	23.0091	14.2447	-0.691772	4.51e-54	1.46e-52
IFI44L	25.1608	16.4904	-0.609551	2.97e-17	1.89e-16
NRP2	20.6812	12.2417	-0.756514	5.67e-44	1.24e-42
BTNL8	11.9502	19.4937	0.705972	5.06e-13	2.28e-12
ITGBL1	23.8664	8.9407	-1.41652	7.49e-47	1.82e-45
CST7	33.0464	19.5116	-0.760161	2.05e-19	1.51e-18
KCNMB1	27.2515	8.54341	-1.67345	1.01e-63	5.06e-62
CHST3	18.9473	10.7881	-0.812551	2.48e-56	8.84e-55
ITGAM	26.5728	10.1907	-1.3827	3.42e-68	2.3e-66
TGFB3	26.5614	10.5258	-1.33541	3.46e-90	3.25e-87
VASN	25.3613	15.5326	-0.707327	2.53e-46	6.02e-45
CYP2W1	29.8875	53.629	0.843469	0.00936371	0.0138846
CST2	21.8545	13.5038	-0.694561	4.9e-11	1.84e-10
MEIS1	19.6955	7.93856	-1.31092	4.51e-76	5.36e-74
C20orf194	14.2393	8.11429	-0.811344	5.71e-78	8.36e-76
HK3	18.4638	10.8429	-0.767944	5.83e-40	1.08e-38
SLAMF8	34.4338	14.4051	-1.25725	1.04e-52	3.2e-51
ACKR1	38.2626	11.9569	-1.67809	1.75e-45	4.04e-44
SLIT2	20.8548	7.28579	-1.51722	1.1e-75	1.27e-73
THBS4	41.0856	9.05428	-2.18196	3.1e-58	1.17e-56
CCL19	47.0455	18.0254	-1.38402	7.88e-31	1.03e-29
GIMAP6	23.6394	12.9205	-0.871528	4.09e-40	7.63e-39
KLK7	37.4451	14.4999	-1.36873	0.00347212	0.00549858
DOCK4	15.3317	8.74039	-0.810751	1.17e-43	2.55e-42
SMARCA1	23.565	12.1306	-0.958001	1.64e-51	4.82e-50
RASL12	21.8107	11.6661	-0.902723	1.11e-58	4.29e-57
RASIP1	17.9031	11.6757	-0.616704	4.69e-41	9.03e-40
MS4A12	34.7856	53.204	0.613045	1.17e-10	4.26e-10
KYNU	18.0039	8.59276	-1.06711	3.52e-21	2.9e-20
CLCA4	33.7043	71.0792	1.0765	4.42e-13	2e-12
LDB2	17.845	9.26921	-0.945004	4.14e-64	2.14e-62
ANO1	29.2313	19.1144	-0.612852	1.25e-14	6.4e-14
CLMP	30.9189	10.5306	-1.5539	4.18e-74	4.28e-72
C1QTNF6	20.1863	12.7221	-0.666043	1.31e-42	2.72e-41
LAMA2	18.5619	10.1589	-0.869604	2.97e-51	8.62e-50
COLEC12	25.7069	7.49169	-1.77879	3.02e-86	1.46e-83
MYO5A	17.024	8.25584	-1.04409	9.05e-68	5.8e-66
MAP1A	18.3947	9.02469	-1.02734	2.78e-77	3.82e-75
BEX4	37.4741	17.2645	-1.11808	1.79e-50	5.03e-49
TPST1	21.1192	11.2375	-0.910236	1.38e-66	8.13e-65
MNDA	29.468	12.5887	-1.22701	5.87e-41	1.13e-39
RBP2	15.9967	27.4636	0.779747	2.16e-12	9.16e-12
TREM1	24.3792	9.35683	-1.38156	2.15e-49	5.86e-48
NR4A3	16.999	8.40001	-1.01698	2.16e-29	2.7e-28
GJC1	17.4579	8.16144	-1.09699	6.85e-52	2.04e-50
HIC1	16.4482	9.66205	-0.767524	1.47e-55	5.1e-54
DPT	51.175	13.3776	-1.93563	2.18e-49	5.9e-48
SELP	16.32	9.0704	-0.847406	1.82e-35	2.84e-34
ABLIM3	16.3309	9.54273	-0.775129	2.56e-42	5.24e-41
FKBP7	20.0967	12.4345	-0.692614	1.4e-43	3.03e-42
SLC13A2	10.6866	16.0455	0.586365	1.48e-09	4.89e-09
LRRC31	12.2709	20.9495	0.771677	4.18e-23	3.85e-22
MUC6	8.88018	13.6368	0.618839	0.00050283	0.000899332
CD86	22.4905	11.3242	-0.989912	1.16e-39	2.12e-38
FGR	21.2835	11.2325	-0.922056	9.35e-49	2.49e-47
TSPAN2	27.8355	12.6526	-1.13749	1.09e-41	2.17e-40
NELL2	15.896	9.09764	-0.805101	2.99e-06	6.99e-06
CPXM2	27.4993	9.79837	-1.48878	8.89e-62	4.06e-60
SLC9A9	12.6603	8.25427	-0.617101	1.23e-47	3.1e-46
CA7	10.076	15.5183	0.62305	1.97e-06	4.68e-06
ITGAX	20.8889	11.4477	-0.867675	2.82e-46	6.69e-45
LDOC1	20.391	10.6915	-0.931474	9.59e-68	6.1e-66
CALB2	29.1662	10.3058	-1.50084	1.33e-44	2.95e-43
ITGA7	20.5211	10.8904	-0.914046	3.91e-46	9.27e-45
TP73-AS1	12.4173	7.38587	-0.749506	1.78e-67	1.09e-65
SLC4A11	23.0533	14.2038	-0.698693	4.26e-06	9.77e-06
MPDZ	15.3771	7.09932	-1.11503	2.98e-75	3.28e-73
FBXL7	16.2781	8.34565	-0.96384	4.02e-86	1.89e-83
OLFML1	19.2985	9.25011	-1.06094	6.21e-66	3.49e-64
PLXDC1	14.6607	9.63383	-0.605774	3.28e-40	6.16e-39
KIRREL1	27.0605	14.3085	-0.919316	7.77e-60	3.18e-58
PRKCB	12.9336	7.94734	-0.702585	3.27e-31	4.34e-30
CD300LF	16.0109	9.94952	-0.68636	9.1e-26	9.63e-25
MAN1C1	14.3896	8.33856	-0.787153	4.04e-40	7.55e-39
FOXC2	12.2173	7.618	-0.681445	3.39e-37	5.68e-36
GGTA1P	12.9253	7.54811	-0.776014	9.12e-32	1.25e-30
RORA	13.0502	7.44771	-0.809205	8.33e-35	1.26e-33
KCNJ8	19.1653	9.84525	-0.960994	3.28e-67	1.99e-65
CAP2	16.7365	9.16163	-0.869325	1.1e-45	2.54e-44
HEYL	23.3077	12.6506	-0.8816	5.6e-63	2.72e-61
PDE2A	12.0045	7.34931	-0.707893	1.45e-53	4.61e-52
SUGCT	14.834	8.54202	-0.796262	1.7e-41	3.34e-40
SLC51B	14.4035	23.7134	0.719285	1.07e-16	6.53e-16
CCR7	15.2259	10.0506	-0.599243	6.72e-12	2.73e-11
SRGAP2C	10.5221	6.90502	-0.607703	2.01e-41	3.94e-40
HCAR3	22.7759	10.8615	-1.06828	1.78e-11	6.94e-11
MYOCD	16.6664	7.64886	-1.12363	1.45e-13	6.84e-13
SCARF2	22.9519	11.4169	-1.00744	8.69e-61	3.71e-59
STON1	18.1673	7.05004	-1.36564	1.79e-79	3.07e-77
NEXN	31.7154	9.74852	-1.70193	1.26e-69	9.52e-68
PCDH7	22.6324	7.67229	-1.56066	5.41e-64	2.77e-62
TEK	15.6425	8.88897	-0.815387	2.66e-52	8.06e-51
SGCE	26.3618	10.7208	-1.29803	9.09e-68	5.8e-66
OBSL1	22.7239	12.5793	-0.853162	1.96e-30	2.53e-29
HOXC6	24.6716	15.6191	-0.659542	3.59e-23	3.32e-22
CFH	32.1909	10.6928	-1.59002	3.88e-77	5.15e-75
CTSG	13.5146	7.96573	-0.762635	2.68e-13	1.24e-12
NKG7	29.5924	18.7393	-0.659156	4.35e-10	1.51e-09
ANGPTL4	24.2182	13.294	-0.865323	4.41e-28	5.2e-27
EPB41L3	16.7853	10.3547	-0.696907	6.96e-30	8.84e-29
CLEC14A	22.6288	13.5434	-0.740572	4.07e-59	1.61e-57
SELL	23.5439	11.5424	-1.02841	1.39e-31	1.88e-30
P2RY14	13.7575	8.71934	-0.657926	6.17e-15	3.25e-14
LILRB2	16.1099	9.47499	-0.765754	4.35e-41	8.4e-40
TGFB2	13.5529	7.78385	-0.800046	1.46e-38	2.56e-37
MUC5AC	11.7832	20.4867	0.797964	2.98e-06	6.96e-06
FNDC1	62.9995	13.1806	-2.25693	1.26e-82	3.13e-80
MARCO	28.3735	9.67919	-1.55159	6.13e-46	1.44e-44
SIGLEC1	13.6892	8.5118	-0.685508	1.41e-33	2.05e-32
PTN	15.6762	9.56829	-0.712246	3.03e-18	2.05e-17
PILRA	21.4869	10.7265	-1.00228	2.15e-50	6.03e-49
COL8A2	27.0321	9.50245	-1.5083	6.47e-67	3.84e-65
DOK2	18.9362	12.2336	-0.630295	6.09e-27	6.84e-26
TMTC1	11.9404	7.19029	-0.731725	4.7e-35	7.21e-34
B3GNT6	16.3005	25.5564	0.648774	2.73e-06	6.41e-06
RSAD2	24.2384	13.0899	-0.888841	3.1e-21	2.56e-20
GBP4	34.3308	19.9434	-0.783592	5.52e-09	1.72e-08
KATNAL1	12.5379	8.07219	-0.63526	4.52e-35	6.94e-34
FAM229B	13.012	8.34511	-0.640842	1.79e-46	4.32e-45
RCSD1	15.5985	9.27472	-0.750035	3.28e-35	5.08e-34
BNC2	13.6822	6.15966	-1.15138	4.96e-77	6.54e-75
RNF150	11.2933	6.36916	-0.826294	8.32e-58	3.09e-56
GBP5	19.494	10.0948	-0.949418	6.99e-18	4.62e-17
CXCL13	42.8274	20.529	-1.06087	8.07e-14	3.88e-13
VEGFC	19.4246	8.24888	-1.23561	5.29e-94	1.05e-90
ABI3BP	16.041	7.37593	-1.12087	1.81e-37	3.08e-36
KLK8	16.9592	10.833	-0.646645	0.0115909	0.0169413
CILP	24.6171	6.38626	-1.94661	2.89e-67	1.76e-65
PLPP4	29.0062	8.75735	-1.72779	3.31e-65	1.79e-63
CPXM1	33.4665	15.3716	-1.12245	1.15e-42	2.39e-41
DNASE1L3	7.74299	12.4776	0.68838	6.74e-15	3.53e-14
FLI1	14.7357	7.98838	-0.88334	2.25e-53	7.1e-52
ASB2	14.0133	8.00167	-0.808424	1.6e-16	9.59e-16
FGF1	9.85898	6.39383	-0.624759	1.34e-53	4.29e-52
KIF26B	18.8077	8.39386	-1.16392	2.21e-57	8.07e-56
P4HA3	12.8741	7.10926	-0.856698	1.47e-76	1.85e-74
DAAM2	13.8222	8.04993	-0.779942	5.19e-55	1.74e-53
DOCK8	16.0444	9.18204	-0.805184	1.63e-25	1.7e-24
RHOJ	15.9414	9.18922	-0.794767	5.53e-69	4.05e-67
ADGRL2	16.4413	8.62728	-0.930347	4.51e-53	1.41e-51
MMRN2	19.9959	10.6009	-0.915518	2.54e-68	1.72e-66
SMARCD3	13.7673	8.91372	-0.627152	1.88e-56	6.73e-55
PRICKLE2	13.5839	6.98074	-0.960447	5.49e-68	3.6e-66
PLA1A	22.2717	11.465	-0.957973	2.42e-29	3.02e-28
PPP1R14A	29.5516	13.2761	-1.1544	1.44e-27	1.66e-26
CHRDL2	45.1911	9.45817	-2.25641	5.14e-36	8.2e-35
SHANK3	17.6205	10.5423	-0.741066	7.2e-43	1.51e-41
COMP	94.6737	12.3806	-2.93488	3.57e-63	1.75e-61
TTC28	11.5099	7.33464	-0.650076	3.32e-45	7.58e-44
GPR34	16.9516	10.8675	-0.641391	5.65e-14	2.76e-13
SLIT3	13.7147	7.79224	-0.815609	5.86e-37	9.71e-36
NAPSB	16.5506	10.3983	-0.670539	6.51e-26	6.94e-25
HACD4	11.4765	7.19464	-0.673683	8.01e-37	1.32e-35
ADH6	9.2809	14.4874	0.642462	2.21e-24	2.18e-23
HSD11B1	29.3747	8.94143	-1.716	9.44e-57	3.39e-55
HSPB2	9.78041	6.47939	-0.594036	3.9e-67	2.34e-65
SLFN11	18.4775	10.4566	-0.821355	8.16e-49	2.18e-47
SLC22A17	13.0822	8.25937	-0.663504	3.11e-55	1.06e-53
LILRB4	19.3087	9.66953	-0.997735	3.98e-40	7.46e-39
TMEM119	30.7825	14.1099	-1.1254	7.72e-48	1.98e-46
FCGR2B	16.8792	6.61967	-1.35042	1.43e-54	4.69e-53
GPM6B	12.7767	7.1753	-0.832402	3.85e-26	4.15e-25
ITPR1	13.5013	7.67254	-0.815324	4.7e-48	1.22e-46
IKBIP	18.9208	11.6145	-0.704054	3.34e-32	4.62e-31
SH2D3C	15.0098	9.63305	-0.639836	3.38e-48	8.79e-47
BICC1	18.8405	8.68356	-1.11748	2.03e-59	8.13e-58
NKX3-2	10.6914	6.67399	-0.679825	6.87e-53	2.13e-51
JAZF1	16.9037	8.3897	-1.01065	5.75e-66	3.25e-64
RRAD	16.1842	10.4442	-0.631889	2.95e-31	3.93e-30
ARHGAP31	15.598	9.2361	-0.75601	1.43e-61	6.47e-60
CD37	22.3151	10.4015	-1.10123	3.77e-48	9.79e-47
CKMT2	15.5443	30.4299	0.969099	1.18e-05	2.58e-05
CCDC69	24.8265	12.0813	-1.0391	6.05e-37	1e-35
CYYR1	16.2573	9.14481	-0.830066	1.42e-48	3.73e-47
PAPPA	10.1757	6.25369	-0.702352	4.16e-42	8.45e-41
HDAC9	9.69068	6.15297	-0.655314	1.95e-27	2.24e-26
CNTNAP1	15.5292	8.13657	-0.932491	7.28e-60	2.99e-58
CLEC4A	16.128	10.0461	-0.682933	8.86e-21	7.12e-20
DOCK2	13.6172	7.59622	-0.842082	9.52e-44	2.07e-42
LINC01116	14.0481	8.83518	-0.669048	6.05e-41	1.16e-39
SYNE1	11.1987	6.15437	-0.863645	3.38e-66	1.93e-64
RBMS3	12.2735	5.84885	-1.06933	2.84e-55	9.69e-54
RUNX1T1	11.5812	5.73522	-1.01386	1.38e-55	4.79e-54
RERG	14.3169	7.12081	-1.00761	3.8e-55	1.28e-53
PIK3CG	10.4475	6.88721	-0.601166	2.45e-24	2.41e-23
GZMK	15.9298	7.86104	-1.01893	5.21e-22	4.5e-21
HHLA2	14.5961	25.2185	0.7889	2.03e-18	1.39e-17
C14orf132	14.1219	6.38883	-1.14431	1.05e-71	9.02e-70
PIK3R5	10.8326	7.12984	-0.603435	2.64e-38	4.59e-37
S100A3	16.5546	9.66834	-0.775889	5.02e-22	4.35e-21
HSPA12B	13.6784	8.67037	-0.657732	7.6e-55	2.53e-53
PLIN4	17.9778	7.14409	-1.3314	1.27e-22	1.13e-21
EFHD1	12.0015	7.22611	-0.731928	8.35e-46	1.95e-44
MCEMP1	14.7376	6.96043	-1.08225	1.23e-37	2.1e-36
AOX1	11.8325	6.71186	-0.81797	1.04e-23	9.93e-23
S1PR1	20.379	11.2519	-0.856907	2.21e-59	8.85e-58
PGM5	28.6875	9.55198	-1.58655	1.36e-31	1.84e-30
CHRDL1	37.5278	8.39138	-2.16098	2e-41	3.93e-40
CMKLR1	13.5962	8.41601	-0.691994	1.22e-36	2e-35
SSC5D	15.1314	8.71149	-0.79655	4.45e-36	7.1e-35
TSHZ3	14.9494	6.89331	-1.11682	3.32e-84	1.05e-81
FCGR1B	11.5783	5.62933	-1.04039	1.15e-47	2.93e-46
SLC39A2	9.41443	16.5902	0.817384	2.5e-09	8.03e-09
PCSK5	12.5305	7.70149	-0.702232	8.38e-35	1.27e-33
GP2	8.70721	15.9072	0.869398	0.000483724	0.000867007
CD274	15.1262	8.39368	-0.849674	4.07e-12	1.69e-11
SETBP1	10.1546	6.25208	-0.699727	8.16e-35	1.24e-33
SLC8A1	9.7706	6.23048	-0.649104	1.35e-30	1.76e-29
ARHGEF25	13.7053	8.59559	-0.673062	2.57e-45	5.88e-44
DZIP1	9.54203	6.21993	-0.617398	1.01e-70	8.22e-69
GFPT2	22.3292	6.86725	-1.70112	4.4e-96	1.4e-92
PDGFRL	19.4161	6.90012	-1.49256	1.94e-68	1.34e-66
CHST1	10.9741	6.9729	-0.654267	4.6e-61	2.02e-59
STEAP4	15.2785	5.76337	-1.40652	7.35e-55	2.45e-53
OSM	16.3247	10.6917	-0.610561	1.71e-09	5.58e-09
RSPO3	19.0182	8.56241	-1.15129	3.13e-62	1.46e-60
JAM2	13.813	6.41195	-1.10719	2.25e-70	1.8e-68
PLA2G4C	11.6556	7.08009	-0.719187	1.54e-47	3.87e-46
INMT	13.6362	8.33094	-0.710892	8.44e-40	1.56e-38
EEF1A2	12.4173	7.78658	-0.673285	1.56e-05	3.36e-05
TIAM1	10.2596	6.47812	-0.663333	8.8e-34	1.29e-32
EML1	12.5268	6.94867	-0.850214	1.87e-48	4.9e-47
NPTX1	8.63406	5.69304	-0.60084	5.42e-14	2.65e-13
ECM2	17.0625	5.9989	-1.50806	4.11e-68	2.74e-66
SHE	8.81432	5.85122	-0.591112	1.16e-48	3.06e-47
SERPINI1	16.7156	9.67499	-0.78886	3.42e-14	1.7e-13
ANKRD44	9.98907	6.59125	-0.599798	3.43e-23	3.16e-22
SGCD	9.78546	6.45993	-0.599122	7.06e-47	1.72e-45
LYVE1	15.441	6.26492	-1.3014	1.77e-58	6.8e-57
GZMH	16.2129	10.1027	-0.682403	7.85e-13	3.47e-12
LAYN	18.4183	7.44409	-1.30698	3.08e-87	1.76e-84
TANC2	10.1325	6.6303	-0.611838	4.17e-36	6.67e-35
CGNL1	12.2615	7.71765	-0.667906	1.59e-20	1.26e-19
LMO3	12.6177	5.6	-1.17195	5.27e-33	7.49e-32
GIMAP7	20.9963	11.8549	-0.824656	1.62e-26	1.78e-25
NNAT	14.8996	8.29735	-0.844552	1.41e-07	3.81e-07
TTC7B	9.81724	6.27046	-0.646746	5.13e-47	1.26e-45
F5	20.1154	10.4553	-0.94407	3.74e-22	3.27e-21
C7	34.5834	6.56505	-2.3972	7.01e-45	1.57e-43
LINC02535	9.1013	13.7377	0.593997	2.1e-15	1.15e-14
RGS4	14.8078	6.30736	-1.23125	3.32e-60	1.38e-58
MSC	15.9984	9.94605	-0.685736	5.33e-44	1.17e-42
STMN2	13.1645	8.16363	-0.689374	1.82e-15	1e-14
FAM49A	11.9116	6.76419	-0.816372	2.47e-55	8.45e-54
TACR2	16.2008	7.64308	-1.08384	1.16e-08	3.49e-08
EBF1	11.3805	5.62102	-1.01767	8.95e-62	4.08e-60
PRR16	11.0201	7.15389	-0.623337	7.29e-49	1.95e-47
CLC	22.5251	13.9207	-0.694302	0.00022504	0.000420011
SHISA2	15.3273	9.69864	-0.660247	9.76e-15	5.05e-14
ZFHX4	8.10255	5.10516	-0.66642	5.05e-64	2.59e-62
SLC28A2	9.16183	16.5898	0.85659	1.19e-12	5.19e-12
PHGR1	50.1546	103.165	1.04049	7.1e-28	8.33e-27
MCTP1	10.4862	6.40111	-0.712096	6.47e-28	7.6e-27
HSD17B6	17.2743	6.65926	-1.3752	1.78e-56	6.38e-55
PPP1R3C	15.2349	6.37526	-1.25682	1.18e-52	3.62e-51
FDCSP	29.692	15.1801	-0.967894	2.81e-18	1.91e-17
LINC01503	10.487	6.71829	-0.642431	1.67e-48	4.39e-47
CLEC10A	11.6334	7.50951	-0.631487	2.31e-13	1.07e-12
MCC	12.1362	5.63851	-1.10593	2.19e-66	1.27e-64
TSPYL5	13.35	5.98081	-1.15843	4.68e-81	9.33e-79
GIMAP8	14.3605	7.62346	-0.913593	1.02e-41	2.02e-40
LINC02381	10.7813	6.05225	-0.832982	5.32e-75	5.7e-73
IL24	16.1889	9.72423	-0.735351	0.000694129	0.00121692
TIE1	18.4558	7.91186	-1.22199	3.34e-84	1.05e-81
ZEB2	12.7548	5.96088	-1.09744	4.57e-68	3.01e-66
ERG	11.6711	6.25461	-0.899946	1.48e-67	9.19e-66
NTSR1	10.5238	6.38326	-0.721291	3.29e-10	1.15e-09
TNFSF4	16.2153	7.05177	-1.2013	8e-49	2.14e-47
CYP1B1	28.8172	5.19292	-2.47231	2.22e-83	6.01e-81
AFAP1-AS1	17.7806	11.1716	-0.670466	0.00429764	0.0067067
SPI1	25.6135	14.2051	-0.850498	4.11e-35	6.33e-34
PARPBP	9.01164	13.6798	0.602188	3.26e-26	3.52e-25
SPART	14.962	6.7672	-1.14467	1.47e-68	1.04e-66
FAM171B	9.6825	5.66584	-0.77309	1.37e-40	2.6e-39
SYT11	14.6185	7.84365	-0.898197	6.88e-70	5.33e-68
TENM4	8.23011	5.1093	-0.687785	3.41e-52	1.03e-50
TRAF3IP3	8.77711	5.76808	-0.605654	4.01e-20	3.1e-19
PAPLN	10.9611	7.11226	-0.624013	2.04e-23	1.91e-22
FABP4	66.8365	4.98573	-3.74476	1.09e-70	8.86e-69
RBPMS2	16.4269	6.04113	-1.44317	3.6e-56	1.27e-54
SHISA4	13.3883	8.8685	-0.594212	2.1e-35	3.27e-34
CD72	9.55049	6.2522	-0.611212	2.97e-36	4.81e-35
PLIN1	11.7062	5.16497	-1.18043	1.42e-05	3.07e-05
SLC16A2	12.1988	7.8878	-0.629042	1.97e-46	4.73e-45
CASQ2	15.6834	5.18608	-1.59652	2.64e-36	4.27e-35
TWIST1	18.8559	6.9459	-1.44079	1.37e-61	6.21e-60
ITGA1	15.9584	10.6262	-0.586685	2.31e-25	2.39e-24
ZNF512B	10.5321	6.41316	-0.715689	3.83e-46	9.1e-45
TFPI2	24.3805	10.9036	-1.16092	8.98e-09	2.74e-08
CLIC2	13.7656	8.04833	-0.774302	8.79e-39	1.56e-37
DOK3	12.1534	7.14757	-0.765836	8.28e-43	1.73e-41
MAGI2-AS3	8.95534	4.88907	-0.873188	1.81e-68	1.25e-66
HAND1	11.3486	5.40248	-1.07082	2.91e-23	2.7e-22
CAVIN2	17.8511	7.54453	-1.24251	4.01e-32	5.52e-31
LBP	8.78214	5.28441	-0.732831	8.29e-08	2.3e-07
RTN1	8.16766	5.41462	-0.593063	3.76e-35	5.81e-34
CMAHP	11.775	6.77497	-0.79744	8.78e-34	1.29e-32
KCND3	9.46017	6.27497	-0.592257	1.87e-21	1.56e-20
KCNE4	16.1368	5.74713	-1.48944	3.01e-102	4.8e-98
ADH1B	31.7199	6.83469	-2.21444	4.13e-16	2.4e-15
RASGRP3	8.77237	5.69584	-0.623057	6.62e-47	1.62e-45
EPHB6	14.2603	6.07678	-1.23062	5.9e-20	4.5e-19
IGSF6	14.8365	9.11585	-0.702702	7.74e-18	5.1e-17
HSPB7	19.0201	5.85587	-1.69957	2.36e-55	8.11e-54
CD36	15.3326	5.4389	-1.49521	2.76e-40	5.19e-39
HP	9.42297	4.62171	-1.02775	6.15e-09	1.9e-08
RBP7	12.055	6.53175	-0.884094	3.41e-43	7.26e-42
HSPB6	39.0738	9.19221	-2.08772	2.59e-29	3.22e-28
PALMD	10.5124	4.83708	-1.11989	4.17e-70	3.26e-68
SYNDIG1	11.0078	5.76632	-0.932799	2.94e-58	1.12e-56
ZNF521	11.556	5.15757	-1.16388	8.16e-75	8.68e-73
SOX7	11.009	5.55248	-0.987475	5.33e-46	1.26e-44
HS3ST3A1	9.28558	4.93228	-0.912739	1.87e-53	5.93e-52
ODAM	17.9951	11.6021	-0.633221	1.67e-07	4.49e-07
SPOCD1	7.62286	4.93445	-0.627442	3.11e-48	8.11e-47
VGLL3	12.2502	4.35243	-1.49292	1.03e-75	1.19e-73
TRPC1	7.89454	4.7698	-0.726927	1.08e-52	3.3e-51
HAMP	7.02415	4.61724	-0.605294	1.98e-23	1.86e-22
IGDCC4	8.60333	5.68172	-0.598568	1.48e-16	8.87e-16
GRP	16.9324	7.68028	-1.14056	1.65e-25	1.72e-24
SLN	7.9376	4.94499	-0.682735	5.97e-16	3.43e-15
PI15	13.6854	4.92734	-1.47375	1.93e-41	3.8e-40
LRRC17	9.89476	5.40855	-0.871422	1.06e-32	1.49e-31
LRRN4CL	9.62377	5.73838	-0.745958	1.23e-31	1.66e-30
ZNF667-AS1	8.52275	4.4989	-0.921748	3.63e-78	5.52e-76
FCN1	10.5552	4.90484	-1.10567	1.05e-44	2.35e-43
CCR2	8.33731	5.09684	-0.709977	2.68e-23	2.49e-22
PRIMA1	8.87793	4.4364	-1.00084	2.33e-22	2.06e-21
PNLIPRP2	6.31846	12.0146	0.92715	1.21e-11	4.78e-11
ADAMTS16	6.96554	4.5019	-0.629701	1.6e-36	2.6e-35
GUCA2B	10.9663	30.3105	1.46674	0.00102229	0.00175275
SFRP1	14.0932	4.79933	-1.55409	3.22e-45	7.37e-44
HAS1	7.12324	4.49008	-0.665793	1.43e-23	1.35e-22
LAMP5	11.3673	4.884	-1.21875	1.2e-55	4.19e-54
SCUBE2	8.64025	5.02183	-0.782861	7.86e-32	1.08e-30
HMCN1	9.77416	4.51532	-1.11415	3.11e-57	1.14e-55
SGCA	8.05522	4.99674	-0.688936	7.35e-27	8.23e-26
SEMA3G	10.0232	5.75257	-0.801067	4.57e-35	7.01e-34
SYNC	11.2227	4.31125	-1.38024	3.03e-76	3.69e-74
ENOX1	7.19411	4.66544	-0.624802	8.01e-57	2.89e-55
ADGRE2	8.99015	5.52825	-0.701523	2.15e-28	2.57e-27
POPDC2	11.7177	5.25366	-1.15729	6.65e-61	2.9e-59
SCG2	16.5708	5.68145	-1.54431	2.38e-60	1e-58
GPRASP1	8.89529	4.8522	-0.874403	1.03e-36	1.69e-35
KMO	6.49598	4.18994	-0.632619	5.56e-31	7.35e-30
PIEZO2	7.04727	4.08971	-0.785065	4.25e-55	1.43e-53
NPR3	7.91889	4.18584	-0.919781	6.84e-52	2.04e-50
FMO1	7.09078	4.50845	-0.653314	1.68e-25	1.75e-24
BVES	7.2301	4.38328	-0.722004	2.56e-47	6.42e-46
CXCL6	14.695	8.31507	-0.821528	0.00415996	0.00650648
RASSF8	10.7213	5.30713	-1.01448	4e-59	1.59e-57
C5orf46	11.7062	4.36061	-1.42467	5.54e-53	1.72e-51
IGFL2	12.0456	6.9331	-0.796931	8.71e-17	5.35e-16
SFTA2	21.6825	12.248	-0.823987	0.00420926	0.00657843
CCDC88A	9.45647	4.73766	-0.997127	1.71e-55	5.9e-54
NOX4	11.9312	4.13508	-1.52875	4.78e-75	5.15e-73
P2RX7	8.96324	4.52725	-0.985385	2.87e-51	8.36e-50
TWIST2	9.2125	4.68619	-0.975175	2.49e-59	9.93e-58
PRKD1	11.2506	4.72733	-1.25091	1.45e-75	1.64e-73
TENT5B	8.36598	4.8822	-0.777004	7.77e-28	9.1e-27
TNNT1	13.118	7.73556	-0.761968	6.14e-06	1.39e-05
OSMR	16.9873	6.6726	-1.34814	1.05e-74	1.11e-72
CHGB	28.5313	6.83206	-2.06215	0.00422083	0.00659587
MN1	10.9605	4.66946	-1.23099	9.01e-59	3.5e-57
CST6	15.2531	5.319	-1.51987	2.22e-17	1.42e-16
SOX17	7.89828	4.94395	-0.675875	1.09e-48	2.89e-47
NAV3	6.34096	3.85268	-0.718838	1.57e-60	6.65e-59
CSPG4	11.4117	7.3724	-0.63031	7.12e-35	1.08e-33
SCGB2A1	5.8129	8.72909	0.586575	1.68e-07	4.53e-07
MS4A1	12.0379	6.13068	-0.973467	2.01e-06	4.78e-06
ENPEP	8.13359	5.21268	-0.641868	2.07e-32	2.88e-31
HECTD2	6.52644	4.21415	-0.631055	9.91e-29	1.2e-27
MYCT1	8.90369	5.24375	-0.763804	9.75e-49	2.59e-47
CD69	11.1439	6.19625	-0.846792	4.2e-18	2.83e-17
GPR84	9.01582	4.87206	-0.887926	3.19e-34	4.74e-33
FGF19	15.4861	6.922	-1.16171	0.0014572	0.00243968
GLIS3	7.53167	4.48992	-0.746281	1.69e-45	3.9e-44
GJA5	12.7438	6.00628	-1.08525	3.45e-60	1.43e-58
KANK4	7.86031	4.40054	-0.836905	5.68e-35	8.68e-34
MEOX1	7.76311	4.85598	-0.676873	1.56e-26	1.72e-25
JCAD	15.6263	5.63655	-1.47109	5.19e-86	2.24e-83
TENM3	6.78708	4.08361	-0.732947	3.45e-62	1.61e-60
PDE1A	8.39738	4.06317	-1.04733	1.25e-68	8.83e-67
CHSY3	7.45343	4.29773	-0.79433	2.47e-65	1.35e-63
FAM20A	8.69479	4.41432	-0.977961	2.44e-62	1.15e-60
DOCK10	7.66968	4.77462	-0.68378	2.7e-35	4.19e-34
LSAMP	9.2788	5.06345	-0.873818	3.24e-30	4.17e-29
CNTN4	6.04082	3.81095	-0.664593	8.73e-39	1.55e-37
TLR8	8.57599	4.4735	-0.938899	1.72e-31	2.32e-30
OGN	17.9984	4.60068	-1.96795	7.31e-35	1.11e-33
GALNT15	7.74541	3.94438	-0.973542	1.17e-69	8.89e-68
PEG10	11.5812	6.38877	-0.858169	5.3e-12	2.17e-11
CILP2	7.10034	4.13146	-0.781237	2.48e-23	2.31e-22
UGT2A3	8.60144	18.4109	1.09791	2.82e-07	7.42e-07
ST8SIA4	7.52304	4.93922	-0.607033	7.24e-28	8.5e-27
THSD7A	5.73235	3.64794	-0.652044	4.57e-52	1.37e-50
VIP	25.0261	8.2987	-1.59248	3.26e-17	2.07e-16
MSR1	15.3767	5.83051	-1.39905	7.78e-54	2.5e-52
KRT16	11.5225	4.72485	-1.28612	1.31e-09	4.33e-09
CNIH3	7.53579	4.33141	-0.79892	6.42e-36	1.02e-34
TMEM252	5.72746	8.73754	0.609331	1.76e-07	4.71e-07
IGFL1	9.46317	4.86581	-0.959643	1.7e-05	3.64e-05
KLHL6	7.14957	4.33414	-0.722112	3.23e-29	3.99e-28
FAM110B	5.95313	3.81034	-0.643729	5.61e-73	5.3e-71
FAM13C	5.92365	3.61086	-0.714142	9.55e-35	1.44e-33
SELE	12.1023	4.88158	-1.30986	4.4e-31	5.84e-30
CLIP4	8.72434	3.63649	-1.2625	2.54e-70	2.02e-68
SERTAD4-AS1	7.69818	4.99376	-0.624391	1.01e-23	9.7e-23
BEX1	6.86853	4.34255	-0.661459	1.53e-18	1.06e-17
ANK2	8.3724	3.27697	-1.35328	1.64e-58	6.29e-57
NBEA	5.9533	3.69678	-0.687419	2.43e-29	3.03e-28
C8orf88	7.44213	3.79485	-0.971672	1.94e-46	4.66e-45
PEG3	6.00502	3.18031	-0.917004	1.01e-69	7.78e-68
ISM1	13.6551	4.03402	-1.75915	2.05e-73	2e-71
ZFPM2	8.45235	3.12251	-1.43665	4.1e-83	1.07e-80
ANKRD6	6.09489	3.54336	-0.782484	1.05e-62	4.99e-61
ZBTB16	5.61012	3.29409	-0.768152	2.63e-32	3.66e-31
ABCA8	8.35918	3.26534	-1.35613	6.6e-36	1.04e-34
ARSI	6.89041	4.12994	-0.738468	8.73e-62	4e-60
CHIT1	7.11408	4.29085	-0.729414	5.4e-18	3.61e-17
NEGR1	5.44703	3.57317	-0.608265	8.62e-26	9.13e-25
SCRG1	6.11116	3.11061	-0.974249	2.72e-39	4.91e-38
ZNF677	4.94502	3.28296	-0.590977	1.17e-54	3.84e-53
CYTL1	6.38517	3.97101	-0.685218	2.72e-41	5.3e-40
MIR100HG	12.2842	3.40086	-1.85283	3.6e-84	1.1e-81
CCBE1	5.89922	3.26517	-0.853367	8.27e-55	2.74e-53
EPHA3	7.53384	3.89199	-0.952877	9.39e-35	1.42e-33
DKK1	20.2105	6.48532	-1.63985	1.12e-07	3.07e-07
MMP13	8.42703	4.14937	-1.02213	3.27e-25	3.35e-24
TCEAL7	10.3239	4.28192	-1.26966	2.24e-61	9.99e-60
MAP9	6.265	4.07416	-0.620812	1.07e-36	1.75e-35
TUBB2B	11.5129	6.09012	-0.918708	5.62e-18	3.74e-17
ALPK2	5.37076	3.30806	-0.699139	4.25e-56	1.5e-54
TM6SF1	6.66859	3.57303	-0.900232	7.4e-50	2.05e-48
TLR1	7.47834	4.10619	-0.864917	5.73e-35	8.74e-34
TMEM35A	7.57068	4.05496	-0.900734	2.36e-17	1.51e-16
MORN5	5.3852	3.36272	-0.679372	1.91e-11	7.43e-11
NGFR	6.83539	3.81099	-0.842856	2.18e-37	3.68e-36
LIFR	5.55489	3.29425	-0.75381	1.64e-25	1.71e-24
ADGRD1	5.5552	3.25259	-0.772249	2.67e-49	7.2e-48
CYS1	8.08938	3.77203	-1.10069	3.51e-64	1.82e-62
TMEM100	5.6692	3.35105	-0.75853	6.2e-28	7.29e-27
BHMT2	5.89943	3.15617	-0.902399	9.27e-69	6.75e-67
UBE2QL1	6.42314	3.14882	-1.02847	3.72e-71	3.07e-69
S100A12	8.50282	4.2489	-1.00085	3.64e-12	1.51e-11
PNMA8A	7.09284	3.4145	-1.05469	8.36e-50	2.3e-48
AMPH	5.00103	3.24296	-0.624915	1.14e-38	2.01e-37
EPHA7	6.53122	3.5779	-0.868241	0.000108569	0.000210334
GREM2	7.698	4.23751	-0.861269	4.03e-12	1.67e-11
CLEC5A	9.38662	3.91727	-1.26076	2.28e-51	6.67e-50
CP	8.54177	4.25013	-1.00703	4.44e-12	1.83e-11
PCDHB7	5.21833	3.28317	-0.668496	1.19e-60	5.07e-59
CRISPLD1	8.59985	3.64131	-1.23986	1.49e-59	6.01e-58
AGTR1	7.20204	2.87959	-1.32254	8.8e-55	2.91e-53
FBXL22	5.34387	3.50944	-0.606645	3.11e-31	4.14e-30
CLDN8	4.52458	8.06969	0.83473	0.000136501	0.000261401
FILIP1	4.99996	3.25621	-0.618724	7.33e-45	1.65e-43
AXDND1	3.21872	5.62868	0.806311	2.04e-12	8.71e-12
CR2	7.52599	4.51672	-0.736607	8.26e-09	2.53e-08
SCEL	11.491	4.1341	-1.47486	3.18e-10	1.11e-09
CCL25	4.59769	22.627	2.29906	0.00323479	0.00514163
OLR1	15.4218	4.46589	-1.78795	4.81e-58	1.8e-56
PAEP	33.4461	3.31539	-3.33458	4.64e-08	1.32e-07
CTNNA2	6.37257	4.04455	-0.655897	0.000768942	0.00134056
TFEC	5.84561	3.30351	-0.823352	1.49e-28	1.79e-27
PLPPR4	5.3739	3.15535	-0.76817	2.04e-48	5.33e-47
B3GALNT1	7.27862	4.65771	-0.644045	3.21e-28	3.81e-27
ITIH3	4.49242	2.90038	-0.631252	3.33e-34	4.95e-33
S100B	8.00083	5.17791	-0.627779	5.49e-14	2.68e-13
DCLK1	6.08814	2.44833	-1.3142	4.47e-68	2.96e-66
SERPINB2	14.8121	3.63527	-2.02664	1.42e-09	4.67e-09
LRRK2	4.55261	2.99898	-0.602222	4.66e-40	8.68e-39
CHL1	4.87574	2.97656	-0.711972	1.19e-21	1.01e-20
OSR1	4.72215	2.94036	-0.68345	2.26e-31	3.04e-30
LRCH2	5.06855	2.84205	-0.834644	5.41e-58	2.02e-56
PCOLCE2	5.87468	3.08921	-0.927275	1.81e-34	2.72e-33
HOXC10	4.56095	2.94033	-0.633355	8.27e-14	3.97e-13
MSC-AS1	5.06949	2.92902	-0.791423	2.02e-67	1.24e-65
FGF7	7.27543	3.3045	-1.1386	4.53e-50	1.26e-48
ZBED2	8.05005	3.26765	-1.30074	1.52e-21	1.28e-20
OSCAR	8.218	4.41379	-0.89677	6.26e-47	1.53e-45
CMA1	4.42938	2.87341	-0.624341	1.46e-12	6.31e-12
ANGPTL1	7.9283	2.81102	-1.49592	1.91e-57	7.04e-56
ADCYAP1	4.63254	2.80996	-0.721258	2.68e-26	2.91e-25
TRIM6	4.48061	2.91044	-0.622458	1.47e-32	2.05e-31
DKK2	7.58464	3.96658	-0.935184	1.53e-25	1.6e-24
NAP1L3	6.56889	2.70899	-1.2779	1.44e-67	8.97e-66
HTR2B	9.38643	2.5181	-1.89824	3.39e-67	2.05e-65
CDO1	6.66379	2.47971	-1.42617	1.49e-66	8.68e-65
SPRR1B	19.5176	5.90913	-1.72376	0.00287032	0.00459574
PTX3	5.6375	2.87206	-0.972966	8.47e-34	1.24e-32
ST3GAL6	4.76138	2.83041	-0.75037	1.66e-53	5.26e-52
KRT6A	29.6549	4.61415	-2.68414	3.52e-08	1.01e-07
DIRAS3	4.9668	2.9896	-0.732364	3.31e-36	5.33e-35
C3orf80	7.73063	3.1336	-1.30276	9.97e-69	7.2e-67
SGIP1	4.39078	2.87393	-0.611455	7.45e-42	1.5e-40
KRT14	13.028	2.78493	-2.2259	0.0108845	0.0159777
LINC01094	5.66586	2.81725	-1.00801	1.98e-50	5.55e-49
CCL7	4.43816	2.8192	-0.654676	5.8e-30	7.41e-29
BEAN1	4.10649	2.66458	-0.623997	9.32e-27	1.04e-25
PROK2	6.55215	3.68834	-0.828997	8.12e-05	0.000159924
ATP1A2	4.99173	2.64041	-0.918779	5.63e-15	2.97e-14
CCDC102B	4.74876	2.75314	-0.786473	2.17e-38	3.79e-37
HAND2-AS1	3.9465	2.3196	-0.766697	4.28e-47	1.06e-45
OMD	6.61554	2.39329	-1.46686	5.37e-45	1.22e-43
TCEAL2	6.23584	2.24346	-1.47486	1.08e-48	2.86e-47
EPYC	20.1061	3.77379	-2.41355	4.36e-29	5.36e-28
BCHE	8.56516	2.19994	-1.96102	6.15e-64	3.13e-62
MAMDC2	6.49841	2.38001	-1.44912	5e-37	8.31e-36
SCN7A	5.13497	2.16651	-1.24499	1.04e-26	1.16e-25
PDZRN4	5.50478	2.12499	-1.37323	2.72e-51	7.94e-50
KRT13	4.44444	2.45431	-0.856684	0.000167302	0.00031726
ADIPOQ	9.88759	1.9605	-2.3344	1.61e-17	1.04e-16
PCDHB5	3.31649	2.18515	-0.601925	6.31e-49	1.7e-47
PLP1	3.95899	2.08793	-0.923055	8.77e-23	7.93e-22
IGFBP1	4.86891	3.09169	-0.655204	0.00762595	0.011458
LINC00702	3.36937	1.91763	-0.813152	7.68e-61	3.29e-59
PTHLH	4.10032	2.37843	-0.785726	2.36e-41	4.62e-40
MMRN1	4.72558	2.51314	-0.911003	2.11e-29	2.63e-28
MEOX2	6.14657	2.04731	-1.58605	1.4e-76	1.77e-74
ERMN	3.20252	2.0072	-0.674025	4.72e-37	7.87e-36
DNER	3.19163	2.02466	-0.656615	1.08e-16	6.61e-16
NRK	2.98327	1.80547	-0.72452	7.92e-47	1.93e-45
GJB6	3.76508	2.00822	-0.906766	9.7e-07	2.39e-06
TMEM255A	3.19892	1.92314	-0.734121	1.01e-31	1.38e-30
MICU3	2.65929	1.75097	-0.602889	2.4e-46	5.72e-45
MATN3	6.01455	2.35221	-1.35444	1.28e-41	2.53e-40
IGHV1-69	46.194	9.76603	-2.24186	0.00674104	0.0102208
SCG3	3.36914	1.92801	-0.805266	3.72e-12	1.54e-11
ASB5	2.38888	1.49391	-0.677237	1.79e-19	1.32e-18

## Sheet: Table S5
Table S4. DEGs with prognostic values
id	HR	HR.95L	HR.95H	pvalue
CLRN3	0.757063	0.585822	0.978359	0.0334048
GPA33	0.812466	0.664856	0.992849	0.0423445
MYOF	1.65238	1.1299	2.41646	0.00960505
PRNP	1.85372	1.24021	2.77071	0.00261404
PODXL	1.45756	1.01181	2.0997	0.0430723
BST2	1.24065	1.01357	1.51862	0.0365635
PTPN14	1.71794	1.07032	2.75743	0.0249969
SFRP2	1.13102	1.00603	1.27155	0.0393434
ARL4C	1.4065	1.09776	1.80207	0.00698486
C2CD4A	0.729897	0.575158	0.926268	0.00959703
KLK10	1.18603	1.02609	1.37089	0.0209704
SLC2A3	1.39034	1.04296	1.85342	0.0246559
C4orf19	0.622375	0.405736	0.954686	0.0298254
RBP1	0.751107	0.597087	0.944855	0.0145082
CRYAB	1.42997	1.03513	1.97541	0.0300511
SLC43A3	1.34471	1.02083	1.77135	0.0351504
INHBB	1.36692	1.09924	1.69979	0.00494027
SDS	1.56573	1.01727	2.40989	0.0415723
ACTC1	1.68996	1.00874	2.83124	0.0462605
S1PR3	1.40498	1.00203	1.96996	0.0486402
TPSG1	0.66227	0.469596	0.933998	0.0188127
IGF1	1.69003	1.04457	2.73434	0.0325497
ENO2	1.55216	1.14682	2.10076	0.0044116
FOSL1	1.39151	1.03494	1.87093	0.0287175
IFI44L	1.23558	1.0027	1.52256	0.047117
TGFB3	1.46367	1.0585	2.02393	0.0212357
ANO1	1.38719	1.0519	1.82936	0.0204296
LAMA2	1.51689	1.07162	2.14716	0.0187667
CALB2	1.38653	1.05951	1.81448	0.0172568
HEYL	1.72249	1.16057	2.5565	0.00695286
ANGPTL4	1.42837	1.023	1.99435	0.0363036
TGFB2	1.49941	1.03775	2.16646	0.0309832
PLA1A	1.37212	1.01096	1.86231	0.0423688
PCSK5	1.64171	1.0697	2.51959	0.0233131
EEF1A2	1.60628	1.09001	2.36707	0.0165906
PHGR1	0.773158	0.627566	0.952527	0.0156544
FABP4	1.22522	1.05023	1.42936	0.00978865
CD72	1.68364	1.00672	2.81573	0.0470919
PLIN1	1.41158	1.0323	1.93021	0.0308448
GRP	1.33338	1.01002	1.76025	0.0423216
LAMP5	1.5737	1.11858	2.21398	0.00923074
SCG2	1.43723	1.06666	1.93653	0.0171204
TNNT1	1.37128	1.055	1.78237	0.0182648
NAV3	2.31269	1.47031	3.63771	0.000285663
KANK4	1.46081	1.05442	2.02381	0.0226928
LSAMP	0.449005	0.230711	0.873843	0.0184279
ISM1	1.3966	1.04234	1.87125	0.0252346
ANKRD6	2.34391	1.26868	4.33042	0.00653224
OSR1	3.81847	1.68885	8.63352	0.00128643
PCOLCE2	1.96892	1.23924	3.12824	0.00413062
HTR2B	1.55089	1.03063	2.33377	0.0353201
KRT6A	1.16674	1.00385	1.35606	0.0444276
BEAN1	2.03986	1.25366	3.3191	0.00410293
TCEAL2	2.07943	1.00891	4.28586	0.0472564
ADIPOQ	1.36106	1.0608	1.74632	0.0153459
